# Supplementary material for: Spatial Distribution and Conservation Prioritization of Medicinal Gymnosperms in China Using an Optimal Set‐Cover Approach
Source: Ecol Evol. 2026 Apr 30;16(5):e73613. doi: 10.1002/ece3.73613 (PMC13130347; doi:10.1002/ece3.73613)
Supplement: Supplementary file 1 — Table S1: The list of Chinese medicinal gymnosperms. [file ECE3-16-e73613-s002.xlsx]

## Sheet: Sheet1
Table S1. The list of Chinese medicinal gymnosperms
Family	Species
Araucariaceae	Agathis dammara
Araucariaceae	Araucaria cunninghamii
Cephalotaxaceae	Cephalotaxus fortunei
Cephalotaxaceae	Cephalotaxus fortunei var. alpina
Cephalotaxaceae	Cephalotaxus griffithii
Cephalotaxaceae	Cephalotaxus hainanensis
Cephalotaxaceae	Cephalotaxus latifolia
Cephalotaxaceae	Cephalotaxus oliveri
Cephalotaxaceae	Cephalotaxus sinensis
Cupressaceae	Calocedrus macrolepis
Cupressaceae	Chamaecyparis obtusa
Cupressaceae	Chamaecyparis obtusa 'Breviramea'
Cupressaceae	Chamaecyparis pisifera
Cupressaceae	Cupressus duclouxiana
Cupressaceae	Cupressus funebris
Cupressaceae	Cupressus gigantea
Cupressaceae	Cupressus sempervirens
Cupressaceae	Cupressus torulosa
Cupressaceae	Fokienia hodginsii
Cupressaceae	Juniperus chinensis
Cupressaceae	Juniperus chinensis 'Kaizuka'
Cupressaceae	Juniperus chinensis 'Pendula'
Cupressaceae	Juniperus chinensis 'Pyramidalis'
Cupressaceae	Juniperus communis
Cupressaceae	Juniperus communis var. saxatilis
Cupressaceae	Juniperus convallium
Cupressaceae	Juniperus formosana
Cupressaceae	Juniperus indica
Cupressaceae	Juniperus pingii
Cupressaceae	Juniperus pingii var. wilsonii
Cupressaceae	Juniperus procumbens
Cupressaceae	Juniperus przewalskii
Cupressaceae	Juniperus pseudosabina
Cupressaceae	Juniperus recurva
Cupressaceae	Juniperus rigida
Cupressaceae	Juniperus sabina
Cupressaceae	Juniperus sabina var. davurica
Cupressaceae	Juniperus saltuaria
Cupressaceae	Juniperus semiglobosa
Cupressaceae	Juniperus squamata
Cupressaceae	Juniperus tibetica
Cupressaceae	Juniperus virginiana
Cupressaceae	Platycladus orientalis
Cupressaceae	Platycladus orientalis 'Sieboldii'
Cupressaceae	Sequoia sempervirens
Cupressaceae	Thuja koraiensis
Cupressaceae	Thuja occidentalis
Cupressaceae	Thuja sutchuenensis
Cupressaceae	Thujopsis dolabrata
Cycadaceae	Cycas balansae
Cycadaceae	Cycas micholitzii
Cycadaceae	Cycas pectinata
Cycadaceae	Cycas revoluta
Cycadaceae	Cycas taiwaniana
Ephedraceae	Ephedra distachya
Ephedraceae	Ephedra equisetina
Ephedraceae	Ephedra fedtschenkoae
Ephedraceae	Ephedra gerardiana
Ephedraceae	Ephedra glauca
Ephedraceae	Ephedra intermedia
Ephedraceae	Ephedra likiangensis
Ephedraceae	Ephedra lomatolepis
Ephedraceae	Ephedra minuta
Ephedraceae	Ephedra monosperma
Ephedraceae	Ephedra przewalskii
Ephedraceae	Ephedra regeliana
Ephedraceae	Ephedra rhytidosperma
Ephedraceae	Ephedra saxatilis
Ephedraceae	Ephedra sinica
Ginkgoaceae	Ginkgo biloba
Gnetaceae	Gnetum hainanense
Gnetaceae	Gnetum luofuense
Gnetaceae	Gnetum montanum
Gnetaceae	Gnetum parvifolium
Gnetaceae	Gnetum pendulum
Pinaceae	Abies chensiensis
Pinaceae	Abies delavayi
Pinaceae	Abies fabri
Pinaceae	Abies fargesii
Pinaceae	Abies fargesii var. faxoniana
Pinaceae	Abies holophylla
Pinaceae	Abies nephrolepis
Pinaceae	Abies spectabilis
Pinaceae	Abies squamata
Pinaceae	Cathaya argyrophylla
Pinaceae	Cedrus deodara
Pinaceae	Keteleeria davidiana
Pinaceae	Keteleeria davidiana var. calcarea
Pinaceae	Keteleeria evelyniana
Pinaceae	Keteleeria fortunei
Pinaceae	Keteleeria fortunei var. cyclolepis
Pinaceae	Larix decidua
Pinaceae	Larix gmelinii
Pinaceae	Larix gmelinii var. principis-rupprechtii
Pinaceae	Larix griffithii
Pinaceae	Larix himalaica
Pinaceae	Larix kaempferi
Pinaceae	Larix olgensis
Pinaceae	Larix potaninii
Pinaceae	Larix potaninii var. australis
Pinaceae	Larix potaninii var. chinensis
Pinaceae	Larix potaninii var. macrocarpa
Pinaceae	Larix sibirica
Pinaceae	Nothotsuga longibracteata
Pinaceae	Picea abies
Pinaceae	Picea asperata
Pinaceae	Picea crassifolia
Pinaceae	Picea jezoensis
Pinaceae	Picea jezoensis var. komarovii
Pinaceae	Picea koraiensis
Pinaceae	Picea likiangensis var. rubescens
Pinaceae	Picea meyeri
Pinaceae	Picea neoveitchii
Pinaceae	Picea obovata
Pinaceae	Picea purpurea
Pinaceae	Picea schrenkiana
Pinaceae	Picea wilsonii
Pinaceae	Pinus armandi
Pinaceae	Pinus banksiana
Pinaceae	Pinus bungeana
Pinaceae	Pinus caribaea
Pinaceae	Pinus dabeshanensis
Pinaceae	Pinus densata
Pinaceae	Pinus densiflora
Pinaceae	Pinus elliottii
Pinaceae	Pinus fenzeliana
Pinaceae	Pinus henryi
Pinaceae	Pinus hwangshanensis
Pinaceae	Pinus kesiya var. langbianensis
Pinaceae	Pinus koraiensis
Pinaceae	Pinus kwangtungensis
Pinaceae	Pinus latteri
Pinaceae	Pinus massoniana
Pinaceae	Pinus palustris
Pinaceae	Pinus parviflora
Pinaceae	Pinus pinaster
Pinaceae	Pinus pumila
Pinaceae	Pinus rigida
Pinaceae	Pinus sibirica
Pinaceae	Pinus sylvestris var. mongolica
Pinaceae	Pinus sylvestris var. sylvestriformis
Pinaceae	Pinus tabuliformis
Pinaceae	Pinus tabuliformis var. mukdensis
Pinaceae	Pinus taeda
Pinaceae	Pinus taiwanensis
Pinaceae	Pinus thunbergii
Pinaceae	Pinus virginiana
Pinaceae	Pinus wallichiana
Pinaceae	Pinus yunnanensis
Pinaceae	Pinus yunnanensis var. pygmaea
Pinaceae	Pinus yunnanensis var. tenuifolia
Pinaceae	Pseudolarix amabilis
Pinaceae	Pseudotsuga sinensis
Pinaceae	Tsuga chinensis
Pinaceae	Tsuga dumosa
Podocarpaceae	Dacrycarpus imbricatus
Podocarpaceae	Dacrydium pectinatum
Podocarpaceae	Nageia fleuryi
Podocarpaceae	Nageia nagi
Podocarpaceae	Podocarpus chinensis
Podocarpaceae	Podocarpus macrophyllus
Podocarpaceae	Podocarpus neriifolius
Podocarpaceae	Podocarpus pilgeri
Taxaceae	Amentotaxus argotaenia
Taxaceae	Pseudotaxus chienii
Taxaceae	Taxus × media
Taxaceae	Taxus cuspidata
Taxaceae	Taxus wallichiana
Taxaceae	Taxus wallichiana var. chinensis
Taxaceae	Taxus wallichiana var. mairei
Taxaceae	Torreya fargesii
Taxaceae	Torreya grandis
Taxaceae	Torreya grandis 'Merrillii'
Taxaceae	Torreya jackii
Taxaceae	Torreya yunnanensis
Taxodiaceae	Cryptomeria japonica
Taxodiaceae	Cryptomeria japonica var. sinensis
Taxodiaceae	Cunninghamia konishii
Taxodiaceae	Cunninghamia lanceolata
Taxodiaceae	Glyptostrobus pensilis
Taxodiaceae	Metasequoia glyptostroboides
Taxodiaceae	Taiwania cryptomerioides
Taxodiaceae	Taxodium distichum var. imbricatum
Taxodiaceae	Taxodium mucronatum
Note: The data were obtained from the Fourth National Survey of Chinese Materia Medica Resources in China (Huang et al., 2024).
Huang LQ, Guo LP, Zhang XiaoB, Yu LY, Sun JH. Species of Chinese materia medica resources based on the fourth national survey of Chinese materia medica resources. Chin. J. Chin. Mater. Med. 2024;49:3409–3413. https://doi.org/10.19540/j.cnki.cjcmm.20240516.101.
