# Supplementary material for: Spatial Distribution and Conservation Prioritization of Medicinal Gymnosperms in China Using an Optimal Set‐Cover Approach
Source: Ecol Evol. 2026 Apr 30;16(5):e73613. doi: 10.1002/ece3.73613 (PMC13130347; doi:10.1002/ece3.73613)
Supplement: Supplementary file 2 — Table S2: The list of native Chinese medicinal gymnosperms. [file ECE3-16-e73613-s003.xlsx]

## Sheet: Sheet1
Table S2. The list of native Chinese medicinal gymnosperms
Subclass	Family	Species
Cupressidae	Cephalotaxaceae	Cephalotaxus fortunei
Cupressidae	Cephalotaxaceae	Cephalotaxus fortunei var. alpina
Cupressidae	Cephalotaxaceae	Cephalotaxus griffithii
Cupressidae	Cephalotaxaceae	Cephalotaxus hainanensis
Cupressidae	Cephalotaxaceae	Cephalotaxus latifolia
Cupressidae	Cephalotaxaceae	Cephalotaxus oliveri
Cupressidae	Cephalotaxaceae	Cephalotaxus sinensis
Cupressidae	Cupressaceae	Calocedrus macrolepis
Cupressidae	Cupressaceae	Cupressus duclouxiana
Cupressidae	Cupressaceae	Cupressus funebris
Cupressidae	Cupressaceae	Cupressus gigantea
Cupressidae	Cupressaceae	Cupressus torulosa
Cupressidae	Cupressaceae	Fokienia hodginsii
Cupressidae	Cupressaceae	Juniperus chinensis
Cupressidae	Cupressaceae	Juniperus convallium
Cupressidae	Cupressaceae	Juniperus formosana
Cupressidae	Cupressaceae	Juniperus indica
Cupressidae	Cupressaceae	Juniperus pingii
Cupressidae	Cupressaceae	Juniperus pingii var. wilsonii
Cupressidae	Cupressaceae	Juniperus przewalskii
Cupressidae	Cupressaceae	Juniperus pseudosabina
Cupressidae	Cupressaceae	Juniperus recurva
Cupressidae	Cupressaceae	Juniperus rigida
Cupressidae	Cupressaceae	Juniperus sabina
Cupressidae	Cupressaceae	Juniperus sabina var. davurica
Cupressidae	Cupressaceae	Juniperus saltuaria
Cupressidae	Cupressaceae	Juniperus semiglobosa
Cupressidae	Cupressaceae	Juniperus squamata
Cupressidae	Cupressaceae	Juniperus tibetica
Cupressidae	Cupressaceae	Platycladus orientalis
Cupressidae	Cupressaceae	Thuja koraiensis
Cupressidae	Cupressaceae	Thuja sutchuenensis
Cupressidae	Podocarpaceae	Dacrycarpus imbricatus
Cupressidae	Podocarpaceae	Dacrydium pectinatum
Cupressidae	Podocarpaceae	Nageia fleuryi
Cupressidae	Podocarpaceae	Nageia nagi
Cupressidae	Podocarpaceae	Podocarpus chinensis
Cupressidae	Podocarpaceae	Podocarpus macrophyllus
Cupressidae	Podocarpaceae	Podocarpus neriifolius
Cupressidae	Podocarpaceae	Podocarpus pilgeri
Cupressidae	Taxaceae	Amentotaxus argotaenia
Cupressidae	Taxaceae	Pseudotaxus chienii
Cupressidae	Taxaceae	Taxus cuspidata
Cupressidae	Taxaceae	Taxus wallichiana
Cupressidae	Taxaceae	Taxus wallichiana var. chinensis
Cupressidae	Taxaceae	Taxus wallichiana var. mairei
Cupressidae	Taxaceae	Torreya fargesii
Cupressidae	Taxaceae	Torreya grandis
Cupressidae	Taxaceae	Torreya jackii
Cupressidae	Taxaceae	Torreya yunnanensis
Cupressidae	Taxodiaceae	Cryptomeria japonica var. sinensis
Cupressidae	Taxodiaceae	Cunninghamia konishii
Cupressidae	Taxodiaceae	Cunninghamia lanceolata
Cupressidae	Taxodiaceae	Glyptostrobus pensilis
Cupressidae	Taxodiaceae	Metasequoia glyptostroboides
Cupressidae	Taxodiaceae	Taiwania cryptomerioides
Cycadidae	Cycadaceae	Cycas balansae
Cycadidae	Cycadaceae	Cycas pectinata
Cycadidae	Cycadaceae	Cycas revoluta
Cycadidae	Cycadaceae	Cycas taiwaniana
Ginkgoidae	Ginkgoaceae	Ginkgo biloba
Gnetidae	Ephedraceae	Ephedra distachya
Gnetidae	Ephedraceae	Ephedra equisetina
Gnetidae	Ephedraceae	Ephedra fedtschenkoae
Gnetidae	Ephedraceae	Ephedra gerardiana
Gnetidae	Ephedraceae	Ephedra glauca
Gnetidae	Ephedraceae	Ephedra intermedia
Gnetidae	Ephedraceae	Ephedra likiangensis
Gnetidae	Ephedraceae	Ephedra lomatolepis
Gnetidae	Ephedraceae	Ephedra minuta
Gnetidae	Ephedraceae	Ephedra monosperma
Gnetidae	Ephedraceae	Ephedra przewalskii
Gnetidae	Ephedraceae	Ephedra regeliana
Gnetidae	Ephedraceae	Ephedra rhytidosperma
Gnetidae	Ephedraceae	Ephedra saxatilis
Gnetidae	Ephedraceae	Ephedra sinica
Gnetidae	Gnetaceae	Gnetum hainanense
Gnetidae	Gnetaceae	Gnetum luofuense
Gnetidae	Gnetaceae	Gnetum montanum
Gnetidae	Gnetaceae	Gnetum parvifolium
Gnetidae	Gnetaceae	Gnetum pendulum
Pinidae	Pinaceae	Abies chensiensis
Pinidae	Pinaceae	Abies delavayi
Pinidae	Pinaceae	Abies fabri
Pinidae	Pinaceae	Abies fargesii
Pinidae	Pinaceae	Abies fargesii var. faxoniana
Pinidae	Pinaceae	Abies holophylla
Pinidae	Pinaceae	Abies nephrolepis
Pinidae	Pinaceae	Abies spectabilis
Pinidae	Pinaceae	Abies squamata
Pinidae	Pinaceae	Cathaya argyrophylla
Pinidae	Pinaceae	Cedrus deodara
Pinidae	Pinaceae	Keteleeria davidiana
Pinidae	Pinaceae	Keteleeria davidiana var. calcarea
Pinidae	Pinaceae	Keteleeria evelyniana
Pinidae	Pinaceae	Keteleeria fortunei
Pinidae	Pinaceae	Keteleeria fortunei var. cyclolepis
Pinidae	Pinaceae	Larix gmelinii
Pinidae	Pinaceae	Larix gmelinii var. principis-rupprechtii
Pinidae	Pinaceae	Larix griffithii
Pinidae	Pinaceae	Larix himalaica
Pinidae	Pinaceae	Larix olgensis
Pinidae	Pinaceae	Larix potaninii
Pinidae	Pinaceae	Larix potaninii var. australis
Pinidae	Pinaceae	Larix potaninii var. chinensis
Pinidae	Pinaceae	Larix potaninii var. macrocarpa
Pinidae	Pinaceae	Larix sibirica
Pinidae	Pinaceae	Nothotsuga longibracteata
Pinidae	Pinaceae	Picea asperata
Pinidae	Pinaceae	Picea crassifolia
Pinidae	Pinaceae	Picea jezoensis
Pinidae	Pinaceae	Picea jezoensis var. komarovii
Pinidae	Pinaceae	Picea koraiensis
Pinidae	Pinaceae	Picea likiangensis var. rubescens
Pinidae	Pinaceae	Picea meyeri
Pinidae	Pinaceae	Picea neoveitchii
Pinidae	Pinaceae	Picea obovata
Pinidae	Pinaceae	Picea purpurea
Pinidae	Pinaceae	Picea schrenkiana
Pinidae	Pinaceae	Picea wilsonii
Pinidae	Pinaceae	Pinus armandi
Pinidae	Pinaceae	Pinus bungeana
Pinidae	Pinaceae	Pinus dabeshanensis
Pinidae	Pinaceae	Pinus densata
Pinidae	Pinaceae	Pinus densiflora
Pinidae	Pinaceae	Pinus fenzeliana
Pinidae	Pinaceae	Pinus henryi
Pinidae	Pinaceae	Pinus hwangshanensis
Pinidae	Pinaceae	Pinus kesiya var. langbianensis
Pinidae	Pinaceae	Pinus koraiensis
Pinidae	Pinaceae	Pinus kwangtungensis
Pinidae	Pinaceae	Pinus latteri
Pinidae	Pinaceae	Pinus massoniana
Pinidae	Pinaceae	Pinus pumila
Pinidae	Pinaceae	Pinus sibirica
Pinidae	Pinaceae	Pinus sylvestris var. mongolica
Pinidae	Pinaceae	Pinus sylvestris var. sylvestriformis
Pinidae	Pinaceae	Pinus tabuliformis
Pinidae	Pinaceae	Pinus tabuliformis var. mukdensis
Pinidae	Pinaceae	Pinus taiwanensis
Pinidae	Pinaceae	Pinus wallichiana
Pinidae	Pinaceae	Pinus yunnanensis
Pinidae	Pinaceae	Pinus yunnanensis var. pygmaea
Pinidae	Pinaceae	Pinus yunnanensis var. tenuifolia
Pinidae	Pinaceae	Pseudolarix amabilis
Pinidae	Pinaceae	Pseudotsuga sinensis
Pinidae	Pinaceae	Tsuga chinensis
Pinidae	Pinaceae	Tsuga dumosa
