# Supplementary material for: Spatial Distribution and Conservation Prioritization of Medicinal Gymnosperms in China Using an Optimal Set‐Cover Approach
Source: Ecol Evol. 2026 Apr 30;16(5):e73613. doi: 10.1002/ece3.73613 (PMC13130347; doi:10.1002/ece3.73613)
Supplement: Supplementary file 3 — Table S3: The list of endemic Chinese medicinal gymnosperms. [file ECE3-16-e73613-s008.xlsx]

## Sheet: Sheet1
Table S3. The list of endemic Chinese medicinal gymnosperms
Subclass	Family	Species
Cupressidae	Cephalotaxaceae	Cephalotaxus fortunei var. alpina
Cupressidae	Cephalotaxaceae	Cephalotaxus oliveri
Cupressidae	Cephalotaxaceae	Cephalotaxus sinensis
Cupressidae	Cupressaceae	Cupressus duclouxiana
Cupressidae	Cupressaceae	Cupressus funebris
Cupressidae	Cupressaceae	Cupressus gigantea
Cupressidae	Cupressaceae	Juniperus convallium
Cupressidae	Cupressaceae	Juniperus formosana
Cupressidae	Cupressaceae	Juniperus pingii
Cupressidae	Cupressaceae	Juniperus pingii var. wilsonii
Cupressidae	Cupressaceae	Juniperus przewalskii
Cupressidae	Cupressaceae	Juniperus saltuaria
Cupressidae	Cupressaceae	Juniperus tibetica
Cupressidae	Cupressaceae	Thuja sutchuenensis
Cupressidae	Taxaceae	Pseudotaxus chienii
Cupressidae	Taxaceae	Torreya fargesii
Cupressidae	Taxaceae	Torreya grandis
Cupressidae	Taxaceae	Torreya jackii
Cupressidae	Taxaceae	Torreya yunnanensis
Cupressidae	Taxodiaceae	Cryptomeria japonica var. sinensis
Cupressidae	Taxodiaceae	Metasequoia glyptostroboides
Cycadidae	Cycadaceae	Cycas taiwaniana
Ginkgoidae	Ginkgoaceae	Ginkgo biloba
Gnetidae	Gnetaceae	Gnetum hainanense
Gnetidae	Gnetaceae	Gnetum luofuense
Gnetidae	Ephedraceae	Ephedra likiangensis
Gnetidae	Ephedraceae	Ephedra minuta
Pinidae	Pinaceae	Abies chensiensis
Pinidae	Pinaceae	Abies fabri
Pinidae	Pinaceae	Abies fargesii
Pinidae	Pinaceae	Abies fargesii var. faxoniana
Pinidae	Pinaceae	Abies squamata
Pinidae	Pinaceae	Cathaya argyrophylla
Pinidae	Pinaceae	Keteleeria davidiana var. calcarea
Pinidae	Pinaceae	Keteleeria fortunei var. cyclolepis
Pinidae	Pinaceae	Larix gmelinii var. principis-rupprechtii
Pinidae	Pinaceae	Larix potaninii
Pinidae	Pinaceae	Larix potaninii var. australis
Pinidae	Pinaceae	Larix potaninii var. chinensis
Pinidae	Pinaceae	Larix potaninii var. macrocarpa
Pinidae	Pinaceae	Nothotsuga longibracteata
Pinidae	Pinaceae	Picea asperata
Pinidae	Pinaceae	Picea crassifolia
Pinidae	Pinaceae	Picea likiangensis var. rubescens
Pinidae	Pinaceae	Picea meyeri
Pinidae	Pinaceae	Picea neoveitchii
Pinidae	Pinaceae	Picea purpurea
Pinidae	Pinaceae	Picea wilsonii
Pinidae	Pinaceae	Pinus bungeana
Pinidae	Pinaceae	Pinus dabeshanensis
Pinidae	Pinaceae	Pinus densata
Pinidae	Pinaceae	Pinus henryi
Pinidae	Pinaceae	Pinus massoniana
Pinidae	Pinaceae	Pinus tabuliformis
Pinidae	Pinaceae	Pinus taiwanensis
Pinidae	Pinaceae	Pinus yunnanensis
Pinidae	Pinaceae	Pinus yunnanensis var. pygmaea
Pinidae	Pinaceae	Pinus yunnanensis var. tenuifolia
Pinidae	Pinaceae	Pseudolarix amabilis
Pinidae	Pinaceae	Pseudotsuga sinensis
Pinidae	Pinaceae	Tsuga chinensis
