# Supplementary material for: Spatial Distribution and Conservation Prioritization of Medicinal Gymnosperms in China Using an Optimal Set‐Cover Approach
Source: Ecol Evol. 2026 Apr 30;16(5):e73613. doi: 10.1002/ece3.73613 (PMC13130347; doi:10.1002/ece3.73613)
Supplement: Supplementary file 4 — Table S4: The list of threatened medicinal gymnosperms in China. [file ECE3-16-e73613-s010.xlsx]

## Sheet: Sheet1
Table S4. The list of threatened medicinal gymnosperms in China
Subclass	Family	Species	IUCN Threatened Level
Cupressidae	Cephalotaxaceae	Cephalotaxus griffithii	CR
Cupressidae	Cephalotaxaceae	Cephalotaxus hainanensis	EN
Cupressidae	Cephalotaxaceae	Cephalotaxus oliveri	VU
Cupressidae	Cupressaceae	Cupressus gigantea	EN
Cupressidae	Cupressaceae	Cupressus torulosa	EN
Cupressidae	Cupressaceae	Fokienia hodginsii	VU
Cupressidae	Cupressaceae	Juniperus semiglobosa	VU
Cupressidae	Cupressaceae	Juniperus tibetica	VU
Cupressidae	Cupressaceae	Thuja koraiensis	EN
Cupressidae	Cupressaceae	Thuja sutchuenensis	EN
Cupressidae	Podocarpaceae	Dacrycarpus imbricatus	VU
Cupressidae	Podocarpaceae	Dacrydium pectinatum	EN
Cupressidae	Podocarpaceae	Nageia fleuryi	VU
Cupressidae	Podocarpaceae	Nageia nagi	EN
Cupressidae	Podocarpaceae	Podocarpus macrophyllus	VU
Cupressidae	Podocarpaceae	Podocarpus neriifolius	VU
Cupressidae	Podocarpaceae	Podocarpus pilgeri	VU
Cupressidae	Taxaceae	Pseudotaxus chienii	VU
Cupressidae	Taxaceae	Taxus wallichiana	VU
Cupressidae	Taxaceae	Taxus wallichiana var. chinensis	VU
Cupressidae	Taxaceae	Torreya fargesii	VU
Cupressidae	Taxaceae	Torreya jackii	VU
Cupressidae	Taxaceae	Torreya yunnanensis	EN
Cupressidae	Taxodiaceae	Cunninghamia konishii	VU
Cupressidae	Taxodiaceae	Glyptostrobus pensilis	VU
Cupressidae	Taxodiaceae	Metasequoia glyptostroboides	EN
Cupressidae	Taxodiaceae	Taiwania cryptomerioides	VU
Cycadidae	Cycadaceae	Cycas balansae	EN
Cycadidae	Cycadaceae	Cycas revoluta	CR
Cycadidae	Cycadaceae	Cycas taiwaniana	CR
Ginkgoidae	Ginkgoaceae	Ginkgo biloba	EN
Gnetidae	Ephedraceae	Ephedra rhytidosperma	EN
Pinidae	Pinaceae	Abies fabri	VU
Pinidae	Pinaceae	Abies spectabilis	VU
Pinidae	Pinaceae	Abies squamata	VU
Pinidae	Pinaceae	Cathaya argyrophylla	EN
Pinidae	Pinaceae	Cedrus deodara	VU
Pinidae	Pinaceae	Keteleeria fortunei	VU
Pinidae	Pinaceae	Larix gmelinii var. principis-rupprechtii	VU
Pinidae	Pinaceae	Larix sibirica	VU
Pinidae	Pinaceae	Nothotsuga longibracteata	VU
Pinidae	Pinaceae	Picea neoveitchii	VU
Pinidae	Pinaceae	Pinus bungeana	EN
Pinidae	Pinaceae	Pinus dabeshanensis	EN
Pinidae	Pinaceae	Pinus henryi	VU
Pinidae	Pinaceae	Pinus latteri	VU
Pinidae	Pinaceae	Pinus pumila	VU
Pinidae	Pinaceae	Pinus sibirica	VU
Pinidae	Pinaceae	Pinus sylvestris var. mongolica	VU
Pinidae	Pinaceae	Pseudolarix amabilis	VU
Notes: VU represents Vulnerable. EN represents Endangered. CR represents Critically Endangered.
