# Supplementary material for: Spatial Distribution and Conservation Prioritization of Medicinal Gymnosperms in China Using an Optimal Set‐Cover Approach
Source: Ecol Evol. 2026 Apr 30;16(5):e73613. doi: 10.1002/ece3.73613 (PMC13130347; doi:10.1002/ece3.73613)
Supplement: Supplementary file 5 — Table S5: The list of national key protected medicinal gymnosperms in China. [file ECE3-16-e73613-s006.xlsx]

## Sheet: Sheet1
Table S5. The list of national key protected medicinal gymnosperms in China
Subclass	Family	Species	Protection Level
Cupressidae	Cephalotaxaceae	Cephalotaxus griffithii	Level II
Cupressidae	Cephalotaxaceae	Cephalotaxus hainanensis	Level II
Cupressidae	Cephalotaxaceae	Cephalotaxus oliveri	Level II
Cupressidae	Cupressaceae	Calocedrus macrolepis	Level II
Cupressidae	Cupressaceae	Cupressus gigantea	Level I
Cupressidae	Cupressaceae	Cupressus torulosa	Level I
Cupressidae	Cupressaceae	Fokienia hodginsii	Level II
Cupressidae	Cupressaceae	Thuja koraiensis	Level II
Cupressidae	Cupressaceae	Thuja sutchuenensis	Level I
Cupressidae	Podocarpaceae	Podocarpus chinensis	Level II
Cupressidae	Podocarpaceae	Podocarpus macrophyllus	Level II
Cupressidae	Podocarpaceae	Podocarpus neriifolius	Level II
Cupressidae	Podocarpaceae	Podocarpus pilgeri	Level II
Cupressidae	Taxaceae	Amentotaxus argotaenia	Level II
Cupressidae	Taxaceae	Pseudotaxus chienii	Level II
Cupressidae	Taxaceae	Taxus cuspidata	Level I
Cupressidae	Taxaceae	Taxus wallichiana	Level I
Cupressidae	Taxaceae	Taxus wallichiana var. chinensis	Level I
Cupressidae	Taxaceae	Taxus wallichiana var. mairei	Level I
Cupressidae	Taxaceae	Torreya fargesii	Level II
Cupressidae	Taxaceae	Torreya grandis	Level II
Cupressidae	Taxaceae	Torreya jackii	Level II
Cupressidae	Taxaceae	Torreya yunnanensis	Level II
Cupressidae	Taxodiaceae	Glyptostrobus pensilis	Level I
Cupressidae	Taxodiaceae	Metasequoia glyptostroboides	Level I
Cupressidae	Taxodiaceae	Taiwania cryptomerioides	Level II
Cycadidae	Cycadaceae	Cycas balansae	Level I
Cycadidae	Cycadaceae	Cycas pectinata	Level I
Cycadidae	Cycadaceae	Cycas revoluta	Level I
Cycadidae	Cycadaceae	Cycas taiwaniana	Level I
Ginkgoidae	Ginkgoaceae	Ginkgo biloba	Level I
Gnetidae	Ephedraceae	Ephedra rhytidosperma	Level II
Pinidae	Pinaceae	Abies chensiensis	Level II
Pinidae	Pinaceae	Cathaya argyrophylla	Level I
Pinidae	Pinaceae	Keteleeria davidiana var. calcarea	Level II
Pinidae	Pinaceae	Keteleeria fortunei var. cyclolepis	Level II
Pinidae	Pinaceae	Picea neoveitchii	Level II
Pinidae	Pinaceae	Pinus dabeshanensis	Level I
Pinidae	Pinaceae	Pinus koraiensis	Level II
Pinidae	Pinaceae	Pinus kwangtungensis	Level II
Pinidae	Pinaceae	Pinus sylvestris var. sylvestriformis	Level II
Pinidae	Pinaceae	Pseudolarix amabilis	Level II
Pinidae	Pinaceae	Pseudotsuga sinensis	Level II
