# Supplementary material for: Spatial Distribution and Conservation Prioritization of Medicinal Gymnosperms in China Using an Optimal Set‐Cover Approach
Source: Ecol Evol. 2026 Apr 30;16(5):e73613. doi: 10.1002/ece3.73613 (PMC13130347; doi:10.1002/ece3.73613)
Supplement: Supplementary file 6 — Table S6: The county level occurrence data compiled for 148 Chinese medicinal gymnosperms. [file ECE3-16-e73613-s009.xlsx]

## Sheet: Sheet1
Table S6. The county level occurrence data compiled for 148 Chinese medicinal gymnosperms
Species	County ID	Code of Grid Cells	Category
Abies chensiensis	411282	512	All Species
Abies chensiensis	411325	471	All Species
Abies chensiensis	420102	391	All Species
Abies chensiensis	420103	390	All Species
Abies chensiensis	420104	353	All Species
Abies chensiensis	420105	352	All Species
Abies chensiensis	420106	353	All Species
Abies chensiensis	420107	391	All Species
Abies chensiensis	420111	352	All Species
Abies chensiensis	420112	390	All Species
Abies chensiensis	420113	352	All Species
Abies chensiensis	420114	352	All Species
Abies chensiensis	420115	352	All Species
Abies chensiensis	420116	390	All Species
Abies chensiensis	420117	391	All Species
Abies chensiensis	420325	386	All Species
Abies chensiensis	420502	350	All Species
Abies chensiensis	420503	350	All Species
Abies chensiensis	420504	349	All Species
Abies chensiensis	420505	350	All Species
Abies chensiensis	420506	349	All Species
Abies chensiensis	420525	388	All Species
Abies chensiensis	420526	387	All Species
Abies chensiensis	420527	349	All Species
Abies chensiensis	420528	349	All Species
Abies chensiensis	420529	349	All Species
Abies chensiensis	420581	350	All Species
Abies chensiensis	420582	350	All Species
Abies chensiensis	420583	350	All Species
Abies chensiensis	420626	387	All Species
Abies chensiensis	422823	349	All Species
Abies chensiensis	429006	351	All Species
Abies chensiensis	429021	386	All Species
Abies chensiensis	500229	385	All Species
Abies chensiensis	500234	347	All Species
Abies chensiensis	500236	348	All Species
Abies chensiensis	500237	348	All Species
Abies chensiensis	500238	385	All Species
Abies chensiensis	513225	463	All Species
Abies chensiensis	513321	303	All Species
Abies chensiensis	513324	267	All Species
Abies chensiensis	513422	231	All Species
Abies chensiensis	513423	201	All Species
Abies chensiensis	513424	202	All Species
Abies chensiensis	513433	233	All Species
Abies chensiensis	513436	234	All Species
Abies chensiensis	530721	199	All Species
Abies chensiensis	530828	-	All Species
Abies chensiensis	532301	125	All Species
Abies chensiensis	532929	174	All Species
Abies chensiensis	533321	-	All Species
Abies chensiensis	533324	-	All Species
Abies chensiensis	533422	230	All Species
Abies chensiensis	533423	199	All Species
Abies chensiensis	542626	-	All Species
Abies chensiensis	610116	510	All Species
Abies chensiensis	610124	509	All Species
Abies chensiensis	610326	509	All Species
Abies chensiensis	610331	509	All Species
Abies chensiensis	610521	511	All Species
Abies chensiensis	610582	511	All Species
Abies chensiensis	610722	467	All Species
Abies chensiensis	610727	465	All Species
Abies chensiensis	610729	466	All Species
Abies chensiensis	610730	467	All Species
Abies chensiensis	610922	468	All Species
Abies chensiensis	610923	468	All Species
Abies chensiensis	610925	426	All Species
Abies chensiensis	610926	426	All Species
Abies chensiensis	610928	427	All Species
Abies chensiensis	620104	586	All Species
Abies chensiensis	620502	507	All Species
Abies chensiensis	620503	507	All Species
Abies chensiensis	620521	548	All Species
Abies chensiensis	620522	548	All Species
Abies chensiensis	620523	548	All Species
Abies chensiensis	620524	507	All Species
Abies chensiensis	620525	549	All Species
Abies chensiensis	621126	506	All Species
Abies chensiensis	621202	464	All Species
Abies chensiensis	621221	465	All Species
Abies chensiensis	621222	422	All Species
Abies chensiensis	621223	464	All Species
Abies chensiensis	622922	546	All Species
Abies chensiensis	622925	546	All Species
Abies chensiensis	623021	546	All Species
Abies chensiensis	623022	505	All Species
Abies chensiensis	623023	464	All Species
Abies chensiensis	623024	505	All Species
Abies delavayi	511132	269	All Species
Abies delavayi	511181	305	All Species
Abies delavayi	511825	304	All Species
Abies delavayi	511827	341	All Species
Abies delavayi	513221	342	All Species
Abies delavayi	513321	303	All Species
Abies delavayi	513324	267	All Species
Abies delavayi	513422	231	All Species
Abies delavayi	530522	-	All Species
Abies delavayi	530721	199	All Species
Abies delavayi	530828	-	All Species
Abies delavayi	530923	123	All Species
Abies delavayi	532326	176	All Species
Abies delavayi	532901	150	All Species
Abies delavayi	532924	175	All Species
Abies delavayi	532929	174	All Species
Abies delavayi	532931	174	All Species
Abies delavayi	532932	175	All Species
Abies delavayi	533321	-	All Species
Abies delavayi	533323	199	All Species
Abies delavayi	533324	-	All Species
Abies delavayi	533325	174	All Species
Abies delavayi	533421	200	All Species
Abies delavayi	533422	230	All Species
Abies delavayi	533423	199	All Species
Abies delavayi	542121	374	All Species
Abies delavayi	542122	375	All Species
Abies delavayi	542123	337	All Species
Abies delavayi	542124	373	All Species
Abies delavayi	542125	372	All Species
Abies delavayi	542126	336	All Species
Abies delavayi	542127	299	All Species
Abies delavayi	542128	264	All Species
Abies delavayi	542129	264	All Species
Abies delavayi	542132	335	All Species
Abies delavayi	542133	371	All Species
Abies delavayi	542228	-	All Species
Abies delavayi	542231	258	All Species
Abies delavayi	542232	-	All Species
Abies delavayi	542621	296	All Species
Abies delavayi	542622	296	All Species
Abies delavayi	542623	295	All Species
Abies delavayi	542624	-	All Species
Abies delavayi	542625	298	All Species
Abies delavayi	542626	-	All Species
Abies delavayi	542627	295	All Species
Abies fabri	510181	342	All Species
Abies fabri	510184	342	All Species
Abies fabri	510422	201	All Species
Abies fabri	510682	381	All Species
Abies fabri	510683	381	All Species
Abies fabri	510724	381	All Species
Abies fabri	510727	422	All Species
Abies fabri	511132	269	All Species
Abies fabri	511133	269	All Species
Abies fabri	511181	305	All Species
Abies fabri	511423	305	All Species
Abies fabri	511824	268	All Species
Abies fabri	511825	304	All Species
Abies fabri	511827	341	All Species
Abies fabri	513221	342	All Species
Abies fabri	513222	380	All Species
Abies fabri	513223	380	All Species
Abies fabri	513224	421	All Species
Abies fabri	513227	341	All Species
Abies fabri	513229	379	All Species
Abies fabri	513321	303	All Species
Abies fabri	513322	304	All Species
Abies fabri	513336	265	All Species
Abies fabri	513337	231	All Species
Abies fabri	513422	231	All Species
Abies fabri	513424	202	All Species
Abies fabri	513426	177	All Species
Abies fabri	513428	202	All Species
Abies fabri	513430	234	All Species
Abies fabri	513433	233	All Species
Abies fabri	513434	268	All Species
Abies fabri	513436	234	All Species
Abies fabri	513437	234	All Species
Abies fargesii	410324	512	All Species
Abies fargesii	410325	513	All Species
Abies fargesii	410423	513	All Species
Abies fargesii	410581	595	All Species
Abies fargesii	411224	512	All Species
Abies fargesii	411282	512	All Species
Abies fargesii	411325	471	All Species
Abies fargesii	411330	430	All Species
Abies fargesii	411423	557	All Species
Abies fargesii	411623	515	All Species
Abies fargesii	420325	386	All Species
Abies fargesii	420526	387	All Species
Abies fargesii	420527	349	All Species
Abies fargesii	422823	349	All Species
Abies fargesii	429006	351	All Species
Abies fargesii	429021	386	All Species
Abies fargesii	510181	342	All Species
Abies fargesii	510182	343	All Species
Abies fargesii	510421	202	All Species
Abies fargesii	510703	381	All Species
Abies fargesii	510704	381	All Species
Abies fargesii	510722	344	All Species
Abies fargesii	510723	382	All Species
Abies fargesii	510724	381	All Species
Abies fargesii	510725	382	All Species
Abies fargesii	510726	381	All Species
Abies fargesii	510727	422	All Species
Abies fargesii	510781	381	All Species
Abies fargesii	510822	422	All Species
Abies fargesii	511181	305	All Species
Abies fargesii	511823	268	All Species
Abies fargesii	511825	304	All Species
Abies fargesii	511826	305	All Species
Abies fargesii	511827	341	All Species
Abies fargesii	511922	424	All Species
Abies fargesii	513221	342	All Species
Abies fargesii	513222	380	All Species
Abies fargesii	513223	380	All Species
Abies fargesii	513224	421	All Species
Abies fargesii	513225	463	All Species
Abies fargesii	513226	378	All Species
Abies fargesii	513227	341	All Species
Abies fargesii	513228	421	All Species
Abies fargesii	513229	379	All Species
Abies fargesii	513230	378	All Species
Abies fargesii	513231	419	All Species
Abies fargesii	513232	462	All Species
Abies fargesii	513233	420	All Species
Abies fargesii	513321	303	All Species
Abies fargesii	513322	304	All Species
Abies fargesii	513323	341	All Species
Abies fargesii	513324	267	All Species
Abies fargesii	513325	267	All Species
Abies fargesii	513326	340	All Species
Abies fargesii	513337	231	All Species
Abies fargesii	513424	202	All Species
Abies fargesii	610116	510	All Species
Abies fargesii	610124	509	All Species
Abies fargesii	610125	510	All Species
Abies fargesii	610302	508	All Species
Abies fargesii	610303	509	All Species
Abies fargesii	610304	508	All Species
Abies fargesii	610322	509	All Species
Abies fargesii	610323	509	All Species
Abies fargesii	610324	509	All Species
Abies fargesii	610326	509	All Species
Abies fargesii	610327	549	All Species
Abies fargesii	610328	550	All Species
Abies fargesii	610329	550	All Species
Abies fargesii	610330	466	All Species
Abies fargesii	610331	509	All Species
Abies fargesii	610502	511	All Species
Abies fargesii	610521	511	All Species
Abies fargesii	610522	552	All Species
Abies fargesii	610523	552	All Species
Abies fargesii	610524	552	All Species
Abies fargesii	610525	552	All Species
Abies fargesii	610526	552	All Species
Abies fargesii	610527	552	All Species
Abies fargesii	610528	551	All Species
Abies fargesii	610581	592	All Species
Abies fargesii	610582	511	All Species
Abies fargesii	610723	467	All Species
Abies fargesii	610727	465	All Species
Abies fargesii	610729	466	All Species
Abies fargesii	610730	467	All Species
Abies fargesii	610922	468	All Species
Abies fargesii	610923	468	All Species
Abies fargesii	610925	426	All Species
Abies fargesii	610926	426	All Species
Abies fargesii	610927	386	All Species
Abies fargesii	611021	511	All Species
Abies fargesii	611022	470	All Species
Abies fargesii	611023	470	All Species
Abies fargesii	611025	468	All Species
Abies fargesii	611026	469	All Species
Abies fargesii	620102	587	All Species
Abies fargesii	620103	587	All Species
Abies fargesii	620104	586	All Species
Abies fargesii	620105	587	All Species
Abies fargesii	620111	586	All Species
Abies fargesii	620121	586	All Species
Abies fargesii	620122	586	All Species
Abies fargesii	620123	587	All Species
Abies fargesii	620502	507	All Species
Abies fargesii	620503	507	All Species
Abies fargesii	620521	548	All Species
Abies fargesii	620522	548	All Species
Abies fargesii	620523	548	All Species
Abies fargesii	620524	507	All Species
Abies fargesii	620525	549	All Species
Abies fargesii	621125	506	All Species
Abies fargesii	621126	506	All Species
Abies fargesii	621202	464	All Species
Abies fargesii	621221	465	All Species
Abies fargesii	621222	422	All Species
Abies fargesii	621223	464	All Species
Abies fargesii	621224	465	All Species
Abies fargesii	621225	507	All Species
Abies fargesii	621226	506	All Species
Abies fargesii	621227	466	All Species
Abies fargesii	621228	466	All Species
Abies fargesii	622921	546	All Species
Abies fargesii	622922	546	All Species
Abies fargesii	623021	546	All Species
Abies fargesii	623022	505	All Species
Abies fargesii	623023	464	All Species
Abies fargesii	623024	505	All Species
Abies fargesii	623026	504	All Species
Abies fargesii	623027	545	All Species
Abies fargesii var. faxoniana	510181	342	All Species
Abies fargesii var. faxoniana	510182	343	All Species
Abies fargesii var. faxoniana	510724	381	All Species
Abies fargesii var. faxoniana	510727	422	All Species
Abies fargesii var. faxoniana	510822	422	All Species
Abies fargesii var. faxoniana	511181	305	All Species
Abies fargesii var. faxoniana	511823	268	All Species
Abies fargesii var. faxoniana	511825	304	All Species
Abies fargesii var. faxoniana	511827	341	All Species
Abies fargesii var. faxoniana	511922	424	All Species
Abies fargesii var. faxoniana	513221	342	All Species
Abies fargesii var. faxoniana	513222	380	All Species
Abies fargesii var. faxoniana	513223	380	All Species
Abies fargesii var. faxoniana	513224	421	All Species
Abies fargesii var. faxoniana	513225	463	All Species
Abies fargesii var. faxoniana	513226	378	All Species
Abies fargesii var. faxoniana	513227	341	All Species
Abies fargesii var. faxoniana	513228	421	All Species
Abies fargesii var. faxoniana	513229	379	All Species
Abies fargesii var. faxoniana	513230	378	All Species
Abies fargesii var. faxoniana	513231	419	All Species
Abies fargesii var. faxoniana	513232	462	All Species
Abies fargesii var. faxoniana	513233	420	All Species
Abies fargesii var. faxoniana	513321	303	All Species
Abies fargesii var. faxoniana	513322	304	All Species
Abies fargesii var. faxoniana	513323	341	All Species
Abies fargesii var. faxoniana	513324	267	All Species
Abies fargesii var. faxoniana	513325	267	All Species
Abies fargesii var. faxoniana	513337	231	All Species
Abies fargesii var. faxoniana	513422	231	All Species
Abies fargesii var. faxoniana	513424	202	All Species
Abies fargesii var. faxoniana	621126	506	All Species
Abies fargesii var. faxoniana	621202	464	All Species
Abies fargesii var. faxoniana	622922	546	All Species
Abies fargesii var. faxoniana	623021	546	All Species
Abies fargesii var. faxoniana	623022	505	All Species
Abies fargesii var. faxoniana	623023	464	All Species
Abies fargesii var. faxoniana	623024	505	All Species
Abies holophylla	210423	928	All Species
Abies holophylla	210624	-	All Species
Abies holophylla	220202	1022	All Species
Abies holophylla	220203	1023	All Species
Abies holophylla	220204	1022	All Species
Abies holophylla	220211	1023	All Species
Abies holophylla	220221	994	All Species
Abies holophylla	220281	995	All Species
Abies holophylla	220282	995	All Species
Abies holophylla	220283	1023	All Species
Abies holophylla	220284	994	All Species
Abies holophylla	220421	965	All Species
Abies holophylla	220521	929	All Species
Abies holophylla	220523	966	All Species
Abies holophylla	220524	965	All Species
Abies holophylla	220581	965	All Species
Abies holophylla	220582	930	All Species
Abies holophylla	220605	966	All Species
Abies holophylla	220621	966	All Species
Abies holophylla	220622	966	All Species
Abies holophylla	220623	-	All Species
Abies holophylla	220681	-	All Species
Abies holophylla	222401	997	All Species
Abies holophylla	222402	-	All Species
Abies holophylla	222403	996	All Species
Abies holophylla	222404	-	All Species
Abies holophylla	222405	-	All Species
Abies holophylla	222406	-	All Species
Abies holophylla	222424	1025	All Species
Abies holophylla	222426	-	All Species
Abies holophylla	230123	1091	All Species
Abies holophylla	230127	1069	All Species
Abies holophylla	230128	1090	All Species
Abies holophylla	230402	1113	All Species
Abies holophylla	230403	1113	All Species
Abies holophylla	230404	1113	All Species
Abies holophylla	230405	1113	All Species
Abies holophylla	230406	1112	All Species
Abies holophylla	230407	1113	All Species
Abies holophylla	230421	-	All Species
Abies holophylla	230422	1113	All Species
Abies holophylla	230702	1112	All Species
Abies holophylla	230703	1091	All Species
Abies holophylla	230704	1129	All Species
Abies holophylla	230705	1112	All Species
Abies holophylla	230706	1111	All Species
Abies holophylla	230707	1130	All Species
Abies holophylla	230708	1112	All Species
Abies holophylla	230709	1112	All Species
Abies holophylla	230710	1129	All Species
Abies holophylla	230711	1111	All Species
Abies holophylla	230712	1129	All Species
Abies holophylla	230713	1112	All Species
Abies holophylla	230714	1142	All Species
Abies holophylla	230715	1129	All Species
Abies holophylla	230716	1129	All Species
Abies holophylla	230722	-	All Species
Abies holophylla	230781	1090	All Species
Abies holophylla	230828	1091	All Species
Abies holophylla	231024	-	All Species
Abies holophylla	231084	1024	All Species
Abies holophylla	231102	-	All Species
Abies holophylla	231121	1126	All Species
Abies holophylla	231123	-	All Species
Abies holophylla	231124	1141	All Species
Abies holophylla	231181	1110	All Species
Abies holophylla	231182	1127	All Species
Abies holophylla	231224	1090	All Species
Abies holophylla	231226	1110	All Species
Abies nephrolepis	110109	797	All Species
Abies nephrolepis	130726	795	All Species
Abies nephrolepis	130731	796	All Species
Abies nephrolepis	130828	882	All Species
Abies nephrolepis	210212	-	All Species
Abies nephrolepis	210522	929	All Species
Abies nephrolepis	210624	-	All Species
Abies nephrolepis	220202	1022	All Species
Abies nephrolepis	220203	1023	All Species
Abies nephrolepis	220204	1022	All Species
Abies nephrolepis	220211	1023	All Species
Abies nephrolepis	220221	994	All Species
Abies nephrolepis	220281	995	All Species
Abies nephrolepis	220282	995	All Species
Abies nephrolepis	220283	1023	All Species
Abies nephrolepis	220284	994	All Species
Abies nephrolepis	220421	965	All Species
Abies nephrolepis	220521	929	All Species
Abies nephrolepis	220523	966	All Species
Abies nephrolepis	220524	965	All Species
Abies nephrolepis	220581	965	All Species
Abies nephrolepis	220582	930	All Species
Abies nephrolepis	220602	930	All Species
Abies nephrolepis	220605	966	All Species
Abies nephrolepis	220621	966	All Species
Abies nephrolepis	220622	966	All Species
Abies nephrolepis	220623	-	All Species
Abies nephrolepis	220681	-	All Species
Abies nephrolepis	222401	997	All Species
Abies nephrolepis	222402	-	All Species
Abies nephrolepis	222403	996	All Species
Abies nephrolepis	222404	-	All Species
Abies nephrolepis	222405	-	All Species
Abies nephrolepis	222406	-	All Species
Abies nephrolepis	222424	1025	All Species
Abies nephrolepis	222426	-	All Species
Abies nephrolepis	230102	1068	All Species
Abies nephrolepis	230103	1068	All Species
Abies nephrolepis	230104	1068	All Species
Abies nephrolepis	230108	1068	All Species
Abies nephrolepis	230109	1068	All Species
Abies nephrolepis	230110	1068	All Species
Abies nephrolepis	230111	1068	All Species
Abies nephrolepis	230112	1068	All Species
Abies nephrolepis	230123	1091	All Species
Abies nephrolepis	230124	1070	All Species
Abies nephrolepis	230125	1069	All Species
Abies nephrolepis	230126	1069	All Species
Abies nephrolepis	230127	1069	All Species
Abies nephrolepis	230128	1090	All Species
Abies nephrolepis	230129	1069	All Species
Abies nephrolepis	230182	1046	All Species
Abies nephrolepis	230183	1047	All Species
Abies nephrolepis	230184	1024	All Species
Abies nephrolepis	230402	1113	All Species
Abies nephrolepis	230403	1113	All Species
Abies nephrolepis	230404	1113	All Species
Abies nephrolepis	230405	1113	All Species
Abies nephrolepis	230406	1112	All Species
Abies nephrolepis	230407	1113	All Species
Abies nephrolepis	230421	-	All Species
Abies nephrolepis	230422	1113	All Species
Abies nephrolepis	230702	1112	All Species
Abies nephrolepis	230703	1091	All Species
Abies nephrolepis	230704	1129	All Species
Abies nephrolepis	230705	1112	All Species
Abies nephrolepis	230706	1111	All Species
Abies nephrolepis	230707	1130	All Species
Abies nephrolepis	230708	1112	All Species
Abies nephrolepis	230709	1112	All Species
Abies nephrolepis	230710	1129	All Species
Abies nephrolepis	230711	1111	All Species
Abies nephrolepis	230712	1129	All Species
Abies nephrolepis	230713	1112	All Species
Abies nephrolepis	230714	1142	All Species
Abies nephrolepis	230715	1129	All Species
Abies nephrolepis	230716	1129	All Species
Abies nephrolepis	230722	-	All Species
Abies nephrolepis	230781	1090	All Species
Abies nephrolepis	230828	1091	All Species
Abies nephrolepis	231083	1048	All Species
Abies nephrolepis	231084	1024	All Species
Abies nephrolepis	231102	-	All Species
Abies nephrolepis	231121	1126	All Species
Abies nephrolepis	231123	-	All Species
Abies nephrolepis	231124	1141	All Species
Abies nephrolepis	231181	1110	All Species
Abies nephrolepis	231182	1127	All Species
Abies nephrolepis	231224	1090	All Species
Abies nephrolepis	231226	1110	All Species
Abies spectabilis	542121	374	All Species
Abies spectabilis	542122	375	All Species
Abies spectabilis	542123	337	All Species
Abies spectabilis	542124	373	All Species
Abies spectabilis	542125	372	All Species
Abies spectabilis	542126	336	All Species
Abies spectabilis	542127	299	All Species
Abies spectabilis	542128	264	All Species
Abies spectabilis	542129	264	All Species
Abies spectabilis	542132	335	All Species
Abies spectabilis	542133	371	All Species
Abies spectabilis	542301	328	All Species
Abies spectabilis	542324	289	All Species
Abies spectabilis	542332	-	All Species
Abies spectabilis	542334	-	All Species
Abies spectabilis	542335	-	All Species
Abies spectabilis	542336	-	All Species
Abies spectabilis	542621	296	All Species
Abies spectabilis	542622	296	All Species
Abies spectabilis	542623	295	All Species
Abies spectabilis	542624	-	All Species
Abies spectabilis	542625	298	All Species
Abies spectabilis	542626	-	All Species
Abies spectabilis	542627	295	All Species
Abies squamata	510727	422	All Species
Abies squamata	511111	305	All Species
Abies squamata	511112	305	All Species
Abies squamata	511113	269	All Species
Abies squamata	511123	270	All Species
Abies squamata	511124	306	All Species
Abies squamata	511126	305	All Species
Abies squamata	511129	269	All Species
Abies squamata	511132	269	All Species
Abies squamata	511133	269	All Species
Abies squamata	511181	305	All Species
Abies squamata	511823	268	All Species
Abies squamata	511824	268	All Species
Abies squamata	511827	341	All Species
Abies squamata	513221	342	All Species
Abies squamata	513222	380	All Species
Abies squamata	513226	378	All Species
Abies squamata	513227	341	All Species
Abies squamata	513229	379	All Species
Abies squamata	513230	378	All Species
Abies squamata	513231	419	All Species
Abies squamata	513233	420	All Species
Abies squamata	513321	303	All Species
Abies squamata	513322	304	All Species
Abies squamata	513323	341	All Species
Abies squamata	513324	267	All Species
Abies squamata	513325	267	All Species
Abies squamata	513326	340	All Species
Abies squamata	513328	377	All Species
Abies squamata	513329	339	All Species
Abies squamata	513330	376	All Species
Abies squamata	513331	338	All Species
Abies squamata	513333	378	All Species
Abies squamata	513334	266	All Species
Abies squamata	513335	301	All Species
Abies squamata	513336	265	All Species
Abies squamata	513337	231	All Species
Abies squamata	513338	265	All Species
Abies squamata	513401	233	All Species
Abies squamata	513422	231	All Species
Abies squamata	513428	202	All Species
Abies squamata	513434	268	All Species
Abies squamata	542121	374	All Species
Abies squamata	542122	375	All Species
Abies squamata	542123	337	All Species
Abies squamata	542124	373	All Species
Abies squamata	542125	372	All Species
Abies squamata	542126	336	All Species
Abies squamata	542127	299	All Species
Abies squamata	542128	264	All Species
Abies squamata	542129	264	All Species
Abies squamata	542132	335	All Species
Abies squamata	542133	371	All Species
Abies squamata	542624	-	All Species
Abies squamata	542625	298	All Species
Abies squamata	542626	-	All Species
Abies squamata	620122	586	All Species
Abies squamata	632622	418	All Species
Abies squamata	632721	415	All Species
Amentotaxus argotaenia	331181	284	All Species
Amentotaxus argotaenia	350425	192	All Species
Amentotaxus argotaenia	350481	192	All Species
Amentotaxus argotaenia	350624	141	All Species
Amentotaxus argotaenia	350627	167	All Species
Amentotaxus argotaenia	350628	167	All Species
Amentotaxus argotaenia	350629	167	All Species
Amentotaxus argotaenia	350722	284	All Species
Amentotaxus argotaenia	350784	248	All Species
Amentotaxus argotaenia	350823	166	All Species
Amentotaxus argotaenia	360323	244	All Species
Amentotaxus argotaenia	360424	280	All Species
Amentotaxus argotaenia	360724	189	All Species
Amentotaxus argotaenia	360726	165	All Species
Amentotaxus argotaenia	360827	189	All Species
Amentotaxus argotaenia	360829	245	All Species
Amentotaxus argotaenia	360830	213	All Species
Amentotaxus argotaenia	360881	213	All Species
Amentotaxus argotaenia	360922	280	All Species
Amentotaxus argotaenia	360924	280	All Species
Amentotaxus argotaenia	360926	280	All Species
Amentotaxus argotaenia	361124	283	All Species
Amentotaxus argotaenia	420526	387	All Species
Amentotaxus argotaenia	422802	310	All Species
Amentotaxus argotaenia	429006	351	All Species
Amentotaxus argotaenia	429021	386	All Species
Amentotaxus argotaenia	430102	279	All Species
Amentotaxus argotaenia	430103	278	All Species
Amentotaxus argotaenia	430104	278	All Species
Amentotaxus argotaenia	430105	278	All Species
Amentotaxus argotaenia	430111	279	All Species
Amentotaxus argotaenia	430121	244	All Species
Amentotaxus argotaenia	430122	243	All Species
Amentotaxus argotaenia	430124	242	All Species
Amentotaxus argotaenia	430181	244	All Species
Amentotaxus argotaenia	430202	244	All Species
Amentotaxus argotaenia	430203	244	All Species
Amentotaxus argotaenia	430204	244	All Species
Amentotaxus argotaenia	430211	244	All Species
Amentotaxus argotaenia	430221	244	All Species
Amentotaxus argotaenia	430223	213	All Species
Amentotaxus argotaenia	430224	213	All Species
Amentotaxus argotaenia	430225	188	All Species
Amentotaxus argotaenia	430281	244	All Species
Amentotaxus argotaenia	430302	243	All Species
Amentotaxus argotaenia	430304	243	All Species
Amentotaxus argotaenia	430321	243	All Species
Amentotaxus argotaenia	430381	243	All Species
Amentotaxus argotaenia	430382	243	All Species
Amentotaxus argotaenia	430405	212	All Species
Amentotaxus argotaenia	430406	212	All Species
Amentotaxus argotaenia	430407	212	All Species
Amentotaxus argotaenia	430408	212	All Species
Amentotaxus argotaenia	430412	243	All Species
Amentotaxus argotaenia	430421	212	All Species
Amentotaxus argotaenia	430422	212	All Species
Amentotaxus argotaenia	430423	212	All Species
Amentotaxus argotaenia	430424	212	All Species
Amentotaxus argotaenia	430426	211	All Species
Amentotaxus argotaenia	430481	187	All Species
Amentotaxus argotaenia	430482	187	All Species
Amentotaxus argotaenia	430502	242	All Species
Amentotaxus argotaenia	430503	211	All Species
Amentotaxus argotaenia	430511	242	All Species
Amentotaxus argotaenia	430521	211	All Species
Amentotaxus argotaenia	430522	242	All Species
Amentotaxus argotaenia	430523	211	All Species
Amentotaxus argotaenia	430524	210	All Species
Amentotaxus argotaenia	430525	210	All Species
Amentotaxus argotaenia	430527	185	All Species
Amentotaxus argotaenia	430528	185	All Species
Amentotaxus argotaenia	430529	185	All Species
Amentotaxus argotaenia	430581	210	All Species
Amentotaxus argotaenia	430602	315	All Species
Amentotaxus argotaenia	430603	315	All Species
Amentotaxus argotaenia	430611	314	All Species
Amentotaxus argotaenia	430621	314	All Species
Amentotaxus argotaenia	430623	314	All Species
Amentotaxus argotaenia	430624	278	All Species
Amentotaxus argotaenia	430626	279	All Species
Amentotaxus argotaenia	430681	278	All Species
Amentotaxus argotaenia	430682	315	All Species
Amentotaxus argotaenia	430702	277	All Species
Amentotaxus argotaenia	430703	277	All Species
Amentotaxus argotaenia	430721	313	All Species
Amentotaxus argotaenia	430722	277	All Species
Amentotaxus argotaenia	430723	313	All Species
Amentotaxus argotaenia	430724	313	All Species
Amentotaxus argotaenia	430725	276	All Species
Amentotaxus argotaenia	430726	312	All Species
Amentotaxus argotaenia	430781	313	All Species
Amentotaxus argotaenia	430802	276	All Species
Amentotaxus argotaenia	430811	312	All Species
Amentotaxus argotaenia	430821	312	All Species
Amentotaxus argotaenia	430822	311	All Species
Amentotaxus argotaenia	430902	278	All Species
Amentotaxus argotaenia	430903	278	All Species
Amentotaxus argotaenia	430921	314	All Species
Amentotaxus argotaenia	430922	277	All Species
Amentotaxus argotaenia	430923	241	All Species
Amentotaxus argotaenia	430981	278	All Species
Amentotaxus argotaenia	431002	187	All Species
Amentotaxus argotaenia	431003	188	All Species
Amentotaxus argotaenia	431021	187	All Species
Amentotaxus argotaenia	431022	162	All Species
Amentotaxus argotaenia	431023	187	All Species
Amentotaxus argotaenia	431024	187	All Species
Amentotaxus argotaenia	431025	162	All Species
Amentotaxus argotaenia	431026	188	All Species
Amentotaxus argotaenia	431027	188	All Species
Amentotaxus argotaenia	431028	213	All Species
Amentotaxus argotaenia	431081	188	All Species
Amentotaxus argotaenia	431102	186	All Species
Amentotaxus argotaenia	431103	186	All Species
Amentotaxus argotaenia	431121	187	All Species
Amentotaxus argotaenia	431122	186	All Species
Amentotaxus argotaenia	431123	186	All Species
Amentotaxus argotaenia	431124	161	All Species
Amentotaxus argotaenia	431125	161	All Species
Amentotaxus argotaenia	431126	162	All Species
Amentotaxus argotaenia	431127	162	All Species
Amentotaxus argotaenia	431128	187	All Species
Amentotaxus argotaenia	431129	161	All Species
Amentotaxus argotaenia	431202	240	All Species
Amentotaxus argotaenia	431221	240	All Species
Amentotaxus argotaenia	431222	241	All Species
Amentotaxus argotaenia	431223	241	All Species
Amentotaxus argotaenia	431224	241	All Species
Amentotaxus argotaenia	431225	209	All Species
Amentotaxus argotaenia	431226	240	All Species
Amentotaxus argotaenia	431227	208	All Species
Amentotaxus argotaenia	431228	209	All Species
Amentotaxus argotaenia	431229	184	All Species
Amentotaxus argotaenia	431230	184	All Species
Amentotaxus argotaenia	431281	209	All Species
Amentotaxus argotaenia	431302	243	All Species
Amentotaxus argotaenia	431321	242	All Species
Amentotaxus argotaenia	431322	241	All Species
Amentotaxus argotaenia	431381	242	All Species
Amentotaxus argotaenia	431382	242	All Species
Amentotaxus argotaenia	433101	240	All Species
Amentotaxus argotaenia	433122	240	All Species
Amentotaxus argotaenia	433123	240	All Species
Amentotaxus argotaenia	433124	275	All Species
Amentotaxus argotaenia	433125	275	All Species
Amentotaxus argotaenia	433126	275	All Species
Amentotaxus argotaenia	433127	275	All Species
Amentotaxus argotaenia	433130	275	All Species
Amentotaxus argotaenia	440103	113	All Species
Amentotaxus argotaenia	440104	113	All Species
Amentotaxus argotaenia	440105	113	All Species
Amentotaxus argotaenia	440106	113	All Species
Amentotaxus argotaenia	440111	113	All Species
Amentotaxus argotaenia	440112	113	All Species
Amentotaxus argotaenia	440113	113	All Species
Amentotaxus argotaenia	440114	113	All Species
Amentotaxus argotaenia	440115	113	All Species
Amentotaxus argotaenia	440183	114	All Species
Amentotaxus argotaenia	440184	113	All Species
Amentotaxus argotaenia	440205	163	All Species
Amentotaxus argotaenia	440222	164	All Species
Amentotaxus argotaenia	440232	163	All Species
Amentotaxus argotaenia	440233	138	All Species
Amentotaxus argotaenia	440281	163	All Species
Amentotaxus argotaenia	440303	114	All Species
Amentotaxus argotaenia	440304	114	All Species
Amentotaxus argotaenia	440306	114	All Species
Amentotaxus argotaenia	440307	114	All Species
Amentotaxus argotaenia	440308	114	All Species
Amentotaxus argotaenia	440507	141	All Species
Amentotaxus argotaenia	440511	141	All Species
Amentotaxus argotaenia	440512	141	All Species
Amentotaxus argotaenia	440513	140	All Species
Amentotaxus argotaenia	440514	-	All Species
Amentotaxus argotaenia	440515	141	All Species
Amentotaxus argotaenia	440523	141	All Species
Amentotaxus argotaenia	441225	111	All Species
Amentotaxus argotaenia	441283	112	All Species
Amentotaxus argotaenia	441303	114	All Species
Amentotaxus argotaenia	441322	114	All Species
Amentotaxus argotaenia	441323	115	All Species
Amentotaxus argotaenia	441324	114	All Species
Amentotaxus argotaenia	441402	166	All Species
Amentotaxus argotaenia	441421	140	All Species
Amentotaxus argotaenia	441422	141	All Species
Amentotaxus argotaenia	441423	140	All Species
Amentotaxus argotaenia	441424	139	All Species
Amentotaxus argotaenia	441426	166	All Species
Amentotaxus argotaenia	441427	166	All Species
Amentotaxus argotaenia	441481	140	All Species
Amentotaxus argotaenia	441502	-	All Species
Amentotaxus argotaenia	441521	-	All Species
Amentotaxus argotaenia	441523	-	All Species
Amentotaxus argotaenia	441581	-	All Species
Amentotaxus argotaenia	441702	-	All Species
Amentotaxus argotaenia	441721	-	All Species
Amentotaxus argotaenia	441723	94	All Species
Amentotaxus argotaenia	441781	93	All Species
Amentotaxus argotaenia	441823	136	All Species
Amentotaxus argotaenia	441825	136	All Species
Amentotaxus argotaenia	441826	136	All Species
Amentotaxus argotaenia	441881	137	All Species
Amentotaxus argotaenia	441882	162	All Species
Amentotaxus argotaenia	441900	114	All Species
Amentotaxus argotaenia	445102	141	All Species
Amentotaxus argotaenia	445121	140	All Species
Amentotaxus argotaenia	445122	141	All Species
Amentotaxus argotaenia	445202	140	All Species
Amentotaxus argotaenia	445221	140	All Species
Amentotaxus argotaenia	445222	140	All Species
Amentotaxus argotaenia	445224	-	All Species
Amentotaxus argotaenia	445281	-	All Species
Amentotaxus argotaenia	450225	158	All Species
Amentotaxus argotaenia	450226	159	All Species
Amentotaxus argotaenia	450321	160	All Species
Amentotaxus argotaenia	450322	160	All Species
Amentotaxus argotaenia	450327	161	All Species
Amentotaxus argotaenia	450328	184	All Species
Amentotaxus argotaenia	450329	185	All Species
Amentotaxus argotaenia	450421	111	All Species
Amentotaxus argotaenia	450423	134	All Species
Amentotaxus argotaenia	450602	-	All Species
Amentotaxus argotaenia	450603	-	All Species
Amentotaxus argotaenia	450621	-	All Species
Amentotaxus argotaenia	450681	-	All Species
Amentotaxus argotaenia	451121	134	All Species
Amentotaxus argotaenia	451226	158	All Species
Amentotaxus argotaenia	451324	134	All Species
Amentotaxus argotaenia	451422	-	All Species
Amentotaxus argotaenia	451423	-	All Species
Amentotaxus argotaenia	510181	342	All Species
Amentotaxus argotaenia	510183	342	All Species
Amentotaxus argotaenia	510402	201	All Species
Amentotaxus argotaenia	511181	305	All Species
Amentotaxus argotaenia	520322	237	All Species
Amentotaxus argotaenia	520323	238	All Species
Amentotaxus argotaenia	520324	238	All Species
Amentotaxus argotaenia	520325	273	All Species
Amentotaxus argotaenia	520326	238	All Species
Amentotaxus argotaenia	520330	237	All Species
Amentotaxus argotaenia	520381	271	All Species
Amentotaxus argotaenia	522222	239	All Species
Amentotaxus argotaenia	522224	208	All Species
Amentotaxus argotaenia	522226	239	All Species
Amentotaxus argotaenia	522229	239	All Species
Amentotaxus argotaenia	522622	207	All Species
Amentotaxus argotaenia	522623	208	All Species
Amentotaxus argotaenia	522630	183	All Species
Amentotaxus argotaenia	522631	183	All Species
Amentotaxus argotaenia	522632	183	All Species
Amentotaxus argotaenia	522633	158	All Species
Amentotaxus argotaenia	522634	183	All Species
Amentotaxus argotaenia	522636	182	All Species
Amentotaxus argotaenia	522722	157	All Species
Amentotaxus argotaenia	522727	157	All Species
Amentotaxus argotaenia	522731	181	All Species
Amentotaxus argotaenia	522732	158	All Species
Amentotaxus argotaenia	542121	374	All Species
Amentotaxus argotaenia	542122	375	All Species
Amentotaxus argotaenia	542123	337	All Species
Amentotaxus argotaenia	542124	373	All Species
Amentotaxus argotaenia	542125	372	All Species
Amentotaxus argotaenia	542126	336	All Species
Amentotaxus argotaenia	542127	299	All Species
Amentotaxus argotaenia	542128	264	All Species
Amentotaxus argotaenia	542129	264	All Species
Amentotaxus argotaenia	542132	335	All Species
Amentotaxus argotaenia	542133	371	All Species
Amentotaxus argotaenia	542624	-	All Species
Amentotaxus argotaenia	542625	298	All Species
Amentotaxus argotaenia	542626	-	All Species
Amentotaxus argotaenia	621222	422	All Species
Calocedrus macrolepis	450322	160	All Species
Calocedrus macrolepis	451025	106	All Species
Calocedrus macrolepis	451028	130	All Species
Calocedrus macrolepis	451029	129	All Species
Calocedrus macrolepis	451223	130	All Species
Calocedrus macrolepis	451224	131	All Species
Calocedrus macrolepis	451226	158	All Species
Calocedrus macrolepis	451228	132	All Species
Calocedrus macrolepis	469001	61	All Species
Calocedrus macrolepis	469026	-	All Species
Calocedrus macrolepis	469027	61	All Species
Calocedrus macrolepis	469030	62	All Species
Calocedrus macrolepis	520123	206	All Species
Calocedrus macrolepis	520323	238	All Species
Calocedrus macrolepis	520381	271	All Species
Calocedrus macrolepis	522326	156	All Species
Calocedrus macrolepis	522630	183	All Species
Calocedrus macrolepis	522632	183	All Species
Calocedrus macrolepis	522633	158	All Species
Calocedrus macrolepis	522634	183	All Species
Calocedrus macrolepis	522636	182	All Species
Calocedrus macrolepis	522722	157	All Species
Calocedrus macrolepis	522726	157	All Species
Calocedrus macrolepis	522727	157	All Species
Calocedrus macrolepis	522728	156	All Species
Calocedrus macrolepis	522731	181	All Species
Calocedrus macrolepis	522732	158	All Species
Calocedrus macrolepis	530102	152	All Species
Calocedrus macrolepis	530103	152	All Species
Calocedrus macrolepis	530111	152	All Species
Calocedrus macrolepis	530112	152	All Species
Calocedrus macrolepis	530113	178	All Species
Calocedrus macrolepis	530121	152	All Species
Calocedrus macrolepis	530122	126	All Species
Calocedrus macrolepis	530124	152	All Species
Calocedrus macrolepis	530125	127	All Species
Calocedrus macrolepis	530126	127	All Species
Calocedrus macrolepis	530127	152	All Species
Calocedrus macrolepis	530128	152	All Species
Calocedrus macrolepis	530129	152	All Species
Calocedrus macrolepis	530181	126	All Species
Calocedrus macrolepis	530425	126	All Species
Calocedrus macrolepis	530427	101	All Species
Calocedrus macrolepis	530428	101	All Species
Calocedrus macrolepis	530522	-	All Species
Calocedrus macrolepis	530523	-	All Species
Calocedrus macrolepis	530802	83	All Species
Calocedrus macrolepis	530822	101	All Species
Calocedrus macrolepis	530824	100	All Species
Calocedrus macrolepis	530828	-	All Species
Calocedrus macrolepis	530925	99	All Species
Calocedrus macrolepis	530927	-	All Species
Calocedrus macrolepis	532323	151	All Species
Calocedrus macrolepis	532329	152	All Species
Calocedrus macrolepis	532331	151	All Species
Calocedrus macrolepis	532525	102	All Species
Calocedrus macrolepis	532529	101	All Species
Calocedrus macrolepis	532801	-	All Species
Calocedrus macrolepis	532823	-	All Species
Calocedrus macrolepis	532901	150	All Species
Calocedrus macrolepis	533102	-	All Species
Calocedrus macrolepis	533103	-	All Species
Calocedrus macrolepis	533122	148	All Species
Calocedrus macrolepis	533123	-	All Species
Calocedrus macrolepis	533124	-	All Species
Calocedrus macrolepis	533321	-	All Species
Cathaya argyrophylla	430225	188	All Species
Cathaya argyrophylla	430528	185	All Species
Cathaya argyrophylla	430529	185	All Species
Cathaya argyrophylla	430723	313	All Species
Cathaya argyrophylla	430822	311	All Species
Cathaya argyrophylla	431026	188	All Species
Cathaya argyrophylla	431027	188	All Species
Cathaya argyrophylla	431081	188	All Species
Cathaya argyrophylla	450328	184	All Species
Cathaya argyrophylla	451324	134	All Species
Cathaya argyrophylla	500119	273	All Species
Cathaya argyrophylla	500232	273	All Species
Cathaya argyrophylla	520111	181	All Species
Cathaya argyrophylla	520222	154	All Species
Cathaya argyrophylla	520322	237	All Species
Cathaya argyrophylla	520325	273	All Species
Cathaya argyrophylla	522728	156	All Species
Cephalotaxus fortunei	330102	396	All Species
Cephalotaxus fortunei	330103	396	All Species
Cephalotaxus fortunei	330104	396	All Species
Cephalotaxus fortunei	330105	396	All Species
Cephalotaxus fortunei	330108	396	All Species
Cephalotaxus fortunei	330109	358	All Species
Cephalotaxus fortunei	330110	396	All Species
Cephalotaxus fortunei	330122	357	All Species
Cephalotaxus fortunei	330127	320	All Species
Cephalotaxus fortunei	330182	357	All Species
Cephalotaxus fortunei	330183	358	All Species
Cephalotaxus fortunei	330185	357	All Species
Cephalotaxus fortunei	330203	-	All Species
Cephalotaxus fortunei	330205	-	All Species
Cephalotaxus fortunei	330206	-	All Species
Cephalotaxus fortunei	330211	-	All Species
Cephalotaxus fortunei	330212	-	All Species
Cephalotaxus fortunei	330225	-	All Species
Cephalotaxus fortunei	330226	-	All Species
Cephalotaxus fortunei	330281	359	All Species
Cephalotaxus fortunei	330282	-	All Species
Cephalotaxus fortunei	330283	-	All Species
Cephalotaxus fortunei	330302	286	All Species
Cephalotaxus fortunei	330303	286	All Species
Cephalotaxus fortunei	330304	286	All Species
Cephalotaxus fortunei	330322	-	All Species
Cephalotaxus fortunei	330324	286	All Species
Cephalotaxus fortunei	330326	-	All Species
Cephalotaxus fortunei	330327	-	All Species
Cephalotaxus fortunei	330328	285	All Species
Cephalotaxus fortunei	330329	285	All Species
Cephalotaxus fortunei	330381	-	All Species
Cephalotaxus fortunei	330382	286	All Species
Cephalotaxus fortunei	330521	396	All Species
Cephalotaxus fortunei	330522	395	All Species
Cephalotaxus fortunei	330523	395	All Species
Cephalotaxus fortunei	330624	359	All Species
Cephalotaxus fortunei	330681	358	All Species
Cephalotaxus fortunei	330723	321	All Species
Cephalotaxus fortunei	330726	358	All Species
Cephalotaxus fortunei	330727	321	All Species
Cephalotaxus fortunei	330822	320	All Species
Cephalotaxus fortunei	330824	319	All Species
Cephalotaxus fortunei	330881	284	All Species
Cephalotaxus fortunei	331003	-	All Species
Cephalotaxus fortunei	331023	322	All Species
Cephalotaxus fortunei	331024	322	All Species
Cephalotaxus fortunei	331081	-	All Species
Cephalotaxus fortunei	331082	-	All Species
Cephalotaxus fortunei	331102	285	All Species
Cephalotaxus fortunei	331121	285	All Species
Cephalotaxus fortunei	331122	321	All Species
Cephalotaxus fortunei	331123	284	All Species
Cephalotaxus fortunei	331124	285	All Species
Cephalotaxus fortunei	331125	285	All Species
Cephalotaxus fortunei	331126	284	All Species
Cephalotaxus fortunei	331127	285	All Species
Cephalotaxus fortunei	331181	284	All Species
Cephalotaxus fortunei	340702	394	All Species
Cephalotaxus fortunei	340703	394	All Species
Cephalotaxus fortunei	340711	393	All Species
Cephalotaxus fortunei	340721	394	All Species
Cephalotaxus fortunei	340802	393	All Species
Cephalotaxus fortunei	340803	393	All Species
Cephalotaxus fortunei	340811	393	All Species
Cephalotaxus fortunei	340822	355	All Species
Cephalotaxus fortunei	340823	393	All Species
Cephalotaxus fortunei	340824	392	All Species
Cephalotaxus fortunei	340825	354	All Species
Cephalotaxus fortunei	340826	354	All Species
Cephalotaxus fortunei	340827	355	All Species
Cephalotaxus fortunei	340828	392	All Species
Cephalotaxus fortunei	340881	393	All Species
Cephalotaxus fortunei	341002	356	All Species
Cephalotaxus fortunei	341003	356	All Species
Cephalotaxus fortunei	341004	356	All Species
Cephalotaxus fortunei	341021	356	All Species
Cephalotaxus fortunei	341022	356	All Species
Cephalotaxus fortunei	341023	356	All Species
Cephalotaxus fortunei	341024	355	All Species
Cephalotaxus fortunei	341222	474	All Species
Cephalotaxus fortunei	341502	433	All Species
Cephalotaxus fortunei	341503	433	All Species
Cephalotaxus fortunei	341521	433	All Species
Cephalotaxus fortunei	341522	433	All Species
Cephalotaxus fortunei	341523	392	All Species
Cephalotaxus fortunei	341524	391	All Species
Cephalotaxus fortunei	341525	392	All Species
Cephalotaxus fortunei	341702	355	All Species
Cephalotaxus fortunei	341721	355	All Species
Cephalotaxus fortunei	341722	355	All Species
Cephalotaxus fortunei	341723	394	All Species
Cephalotaxus fortunei	341821	395	All Species
Cephalotaxus fortunei	341822	395	All Species
Cephalotaxus fortunei	341823	394	All Species
Cephalotaxus fortunei	341824	356	All Species
Cephalotaxus fortunei	341825	356	All Species
Cephalotaxus fortunei	341881	395	All Species
Cephalotaxus fortunei	350103	219	All Species
Cephalotaxus fortunei	350104	219	All Species
Cephalotaxus fortunei	350105	219	All Species
Cephalotaxus fortunei	350111	219	All Species
Cephalotaxus fortunei	350121	219	All Species
Cephalotaxus fortunei	350122	-	All Species
Cephalotaxus fortunei	350123	219	All Species
Cephalotaxus fortunei	350124	218	All Species
Cephalotaxus fortunei	350125	218	All Species
Cephalotaxus fortunei	350128	-	All Species
Cephalotaxus fortunei	350181	-	All Species
Cephalotaxus fortunei	350182	-	All Species
Cephalotaxus fortunei	350203	168	All Species
Cephalotaxus fortunei	350205	168	All Species
Cephalotaxus fortunei	350206	168	All Species
Cephalotaxus fortunei	350211	168	All Species
Cephalotaxus fortunei	350212	168	All Species
Cephalotaxus fortunei	350213	168	All Species
Cephalotaxus fortunei	350302	-	All Species
Cephalotaxus fortunei	350303	-	All Species
Cephalotaxus fortunei	350304	-	All Species
Cephalotaxus fortunei	350305	-	All Species
Cephalotaxus fortunei	350322	-	All Species
Cephalotaxus fortunei	350402	217	All Species
Cephalotaxus fortunei	350403	217	All Species
Cephalotaxus fortunei	350421	216	All Species
Cephalotaxus fortunei	350423	192	All Species
Cephalotaxus fortunei	350424	216	All Species
Cephalotaxus fortunei	350425	192	All Species
Cephalotaxus fortunei	350426	217	All Species
Cephalotaxus fortunei	350427	217	All Species
Cephalotaxus fortunei	350428	217	All Species
Cephalotaxus fortunei	350429	217	All Species
Cephalotaxus fortunei	350430	216	All Species
Cephalotaxus fortunei	350481	192	All Species
Cephalotaxus fortunei	350502	193	All Species
Cephalotaxus fortunei	350503	-	All Species
Cephalotaxus fortunei	350504	-	All Species
Cephalotaxus fortunei	350505	-	All Species
Cephalotaxus fortunei	350521	-	All Species
Cephalotaxus fortunei	350524	192	All Species
Cephalotaxus fortunei	350525	192	All Species
Cephalotaxus fortunei	350526	193	All Species
Cephalotaxus fortunei	350527	168	All Species
Cephalotaxus fortunei	350581	-	All Species
Cephalotaxus fortunei	350582	-	All Species
Cephalotaxus fortunei	350583	168	All Species
Cephalotaxus fortunei	350602	167	All Species
Cephalotaxus fortunei	350603	168	All Species
Cephalotaxus fortunei	350622	-	All Species
Cephalotaxus fortunei	350623	-	All Species
Cephalotaxus fortunei	350624	141	All Species
Cephalotaxus fortunei	350625	167	All Species
Cephalotaxus fortunei	350626	-	All Species
Cephalotaxus fortunei	350627	167	All Species
Cephalotaxus fortunei	350628	167	All Species
Cephalotaxus fortunei	350629	167	All Species
Cephalotaxus fortunei	350681	167	All Species
Cephalotaxus fortunei	350702	217	All Species
Cephalotaxus fortunei	350721	217	All Species
Cephalotaxus fortunei	350722	284	All Species
Cephalotaxus fortunei	350723	248	All Species
Cephalotaxus fortunei	350724	249	All Species
Cephalotaxus fortunei	350725	249	All Species
Cephalotaxus fortunei	350781	248	All Species
Cephalotaxus fortunei	350782	248	All Species
Cephalotaxus fortunei	350783	249	All Species
Cephalotaxus fortunei	350784	248	All Species
Cephalotaxus fortunei	350802	167	All Species
Cephalotaxus fortunei	350821	191	All Species
Cephalotaxus fortunei	350823	166	All Species
Cephalotaxus fortunei	350824	166	All Species
Cephalotaxus fortunei	350825	191	All Species
Cephalotaxus fortunei	350881	192	All Species
Cephalotaxus fortunei	350902	250	All Species
Cephalotaxus fortunei	350921	-	All Species
Cephalotaxus fortunei	350922	218	All Species
Cephalotaxus fortunei	350923	249	All Species
Cephalotaxus fortunei	350924	250	All Species
Cephalotaxus fortunei	350925	250	All Species
Cephalotaxus fortunei	350926	-	All Species
Cephalotaxus fortunei	350981	250	All Species
Cephalotaxus fortunei	350982	-	All Species
Cephalotaxus fortunei	360102	317	All Species
Cephalotaxus fortunei	360103	317	All Species
Cephalotaxus fortunei	360104	281	All Species
Cephalotaxus fortunei	360121	281	All Species
Cephalotaxus fortunei	360122	281	All Species
Cephalotaxus fortunei	360123	281	All Species
Cephalotaxus fortunei	360124	281	All Species
Cephalotaxus fortunei	360202	318	All Species
Cephalotaxus fortunei	360203	318	All Species
Cephalotaxus fortunei	360222	318	All Species
Cephalotaxus fortunei	360281	318	All Species
Cephalotaxus fortunei	360302	244	All Species
Cephalotaxus fortunei	360313	244	All Species
Cephalotaxus fortunei	360321	213	All Species
Cephalotaxus fortunei	360322	244	All Species
Cephalotaxus fortunei	360323	244	All Species
Cephalotaxus fortunei	360402	317	All Species
Cephalotaxus fortunei	360403	354	All Species
Cephalotaxus fortunei	360421	317	All Species
Cephalotaxus fortunei	360423	316	All Species
Cephalotaxus fortunei	360424	280	All Species
Cephalotaxus fortunei	360425	317	All Species
Cephalotaxus fortunei	360426	317	All Species
Cephalotaxus fortunei	360427	317	All Species
Cephalotaxus fortunei	360428	317	All Species
Cephalotaxus fortunei	360429	354	All Species
Cephalotaxus fortunei	360430	355	All Species
Cephalotaxus fortunei	360481	316	All Species
Cephalotaxus fortunei	360502	245	All Species
Cephalotaxus fortunei	360521	245	All Species
Cephalotaxus fortunei	360602	282	All Species
Cephalotaxus fortunei	360622	282	All Species
Cephalotaxus fortunei	360681	282	All Species
Cephalotaxus fortunei	360702	190	All Species
Cephalotaxus fortunei	360721	190	All Species
Cephalotaxus fortunei	360722	165	All Species
Cephalotaxus fortunei	360723	189	All Species
Cephalotaxus fortunei	360724	189	All Species
Cephalotaxus fortunei	360725	189	All Species
Cephalotaxus fortunei	360726	165	All Species
Cephalotaxus fortunei	360727	164	All Species
Cephalotaxus fortunei	360728	165	All Species
Cephalotaxus fortunei	360729	164	All Species
Cephalotaxus fortunei	360730	215	All Species
Cephalotaxus fortunei	360731	190	All Species
Cephalotaxus fortunei	360732	215	All Species
Cephalotaxus fortunei	360733	190	All Species
Cephalotaxus fortunei	360734	165	All Species
Cephalotaxus fortunei	360735	216	All Species
Cephalotaxus fortunei	360781	190	All Species
Cephalotaxus fortunei	360782	189	All Species
Cephalotaxus fortunei	360802	245	All Species
Cephalotaxus fortunei	360803	215	All Species
Cephalotaxus fortunei	360821	214	All Species
Cephalotaxus fortunei	360822	215	All Species
Cephalotaxus fortunei	360823	245	All Species
Cephalotaxus fortunei	360824	246	All Species
Cephalotaxus fortunei	360825	215	All Species
Cephalotaxus fortunei	360826	214	All Species
Cephalotaxus fortunei	360827	189	All Species
Cephalotaxus fortunei	360828	214	All Species
Cephalotaxus fortunei	360829	245	All Species
Cephalotaxus fortunei	360830	213	All Species
Cephalotaxus fortunei	360881	213	All Species
Cephalotaxus fortunei	360902	244	All Species
Cephalotaxus fortunei	360921	280	All Species
Cephalotaxus fortunei	360922	280	All Species
Cephalotaxus fortunei	360923	280	All Species
Cephalotaxus fortunei	360924	280	All Species
Cephalotaxus fortunei	360925	316	All Species
Cephalotaxus fortunei	360926	280	All Species
Cephalotaxus fortunei	360981	246	All Species
Cephalotaxus fortunei	360982	281	All Species
Cephalotaxus fortunei	360983	280	All Species
Cephalotaxus fortunei	361002	247	All Species
Cephalotaxus fortunei	361021	247	All Species
Cephalotaxus fortunei	361022	247	All Species
Cephalotaxus fortunei	361023	247	All Species
Cephalotaxus fortunei	361024	246	All Species
Cephalotaxus fortunei	361025	246	All Species
Cephalotaxus fortunei	361026	247	All Species
Cephalotaxus fortunei	361027	282	All Species
Cephalotaxus fortunei	361028	247	All Species
Cephalotaxus fortunei	361030	216	All Species
Cephalotaxus fortunei	361102	283	All Species
Cephalotaxus fortunei	361121	283	All Species
Cephalotaxus fortunei	361122	283	All Species
Cephalotaxus fortunei	361123	319	All Species
Cephalotaxus fortunei	361124	283	All Species
Cephalotaxus fortunei	361125	283	All Species
Cephalotaxus fortunei	361126	283	All Species
Cephalotaxus fortunei	361127	282	All Species
Cephalotaxus fortunei	361128	318	All Species
Cephalotaxus fortunei	361129	282	All Species
Cephalotaxus fortunei	361130	319	All Species
Cephalotaxus fortunei	361181	319	All Species
Cephalotaxus fortunei	410181	555	All Species
Cephalotaxus fortunei	410183	555	All Species
Cephalotaxus fortunei	410185	555	All Species
Cephalotaxus fortunei	410322	554	All Species
Cephalotaxus fortunei	410323	554	All Species
Cephalotaxus fortunei	410324	512	All Species
Cephalotaxus fortunei	410325	513	All Species
Cephalotaxus fortunei	410326	513	All Species
Cephalotaxus fortunei	410327	513	All Species
Cephalotaxus fortunei	410328	512	All Species
Cephalotaxus fortunei	410381	555	All Species
Cephalotaxus fortunei	410423	513	All Species
Cephalotaxus fortunei	410482	514	All Species
Cephalotaxus fortunei	410721	596	All Species
Cephalotaxus fortunei	410782	595	All Species
Cephalotaxus fortunei	411081	514	All Species
Cephalotaxus fortunei	411202	553	All Species
Cephalotaxus fortunei	411221	554	All Species
Cephalotaxus fortunei	411222	553	All Species
Cephalotaxus fortunei	411224	512	All Species
Cephalotaxus fortunei	411281	554	All Species
Cephalotaxus fortunei	411282	512	All Species
Cephalotaxus fortunei	411321	471	All Species
Cephalotaxus fortunei	411323	470	All Species
Cephalotaxus fortunei	411324	471	All Species
Cephalotaxus fortunei	411325	471	All Species
Cephalotaxus fortunei	411326	470	All Species
Cephalotaxus fortunei	411330	430	All Species
Cephalotaxus fortunei	411502	431	All Species
Cephalotaxus fortunei	411503	431	All Species
Cephalotaxus fortunei	411521	431	All Species
Cephalotaxus fortunei	411522	432	All Species
Cephalotaxus fortunei	411523	432	All Species
Cephalotaxus fortunei	411524	432	All Species
Cephalotaxus fortunei	411525	432	All Species
Cephalotaxus fortunei	411526	432	All Species
Cephalotaxus fortunei	411527	432	All Species
Cephalotaxus fortunei	411528	432	All Species
Cephalotaxus fortunei	411725	473	All Species
Cephalotaxus fortunei	411726	472	All Species
Cephalotaxus fortunei	420102	391	All Species
Cephalotaxus fortunei	420103	390	All Species
Cephalotaxus fortunei	420104	353	All Species
Cephalotaxus fortunei	420105	352	All Species
Cephalotaxus fortunei	420106	353	All Species
Cephalotaxus fortunei	420107	391	All Species
Cephalotaxus fortunei	420111	352	All Species
Cephalotaxus fortunei	420112	390	All Species
Cephalotaxus fortunei	420113	352	All Species
Cephalotaxus fortunei	420114	352	All Species
Cephalotaxus fortunei	420115	352	All Species
Cephalotaxus fortunei	420116	390	All Species
Cephalotaxus fortunei	420117	391	All Species
Cephalotaxus fortunei	420302	428	All Species
Cephalotaxus fortunei	420303	428	All Species
Cephalotaxus fortunei	420321	428	All Species
Cephalotaxus fortunei	420322	469	All Species
Cephalotaxus fortunei	420323	386	All Species
Cephalotaxus fortunei	420324	386	All Species
Cephalotaxus fortunei	420325	386	All Species
Cephalotaxus fortunei	420381	428	All Species
Cephalotaxus fortunei	420502	350	All Species
Cephalotaxus fortunei	420503	350	All Species
Cephalotaxus fortunei	420504	349	All Species
Cephalotaxus fortunei	420505	350	All Species
Cephalotaxus fortunei	420506	349	All Species
Cephalotaxus fortunei	420525	388	All Species
Cephalotaxus fortunei	420526	387	All Species
Cephalotaxus fortunei	420527	349	All Species
Cephalotaxus fortunei	420528	349	All Species
Cephalotaxus fortunei	420529	349	All Species
Cephalotaxus fortunei	420581	350	All Species
Cephalotaxus fortunei	420582	350	All Species
Cephalotaxus fortunei	420583	350	All Species
Cephalotaxus fortunei	420626	387	All Species
Cephalotaxus fortunei	421123	391	All Species
Cephalotaxus fortunei	421124	392	All Species
Cephalotaxus fortunei	421127	354	All Species
Cephalotaxus fortunei	421223	315	All Species
Cephalotaxus fortunei	421224	316	All Species
Cephalotaxus fortunei	422801	311	All Species
Cephalotaxus fortunei	422802	310	All Species
Cephalotaxus fortunei	422822	348	All Species
Cephalotaxus fortunei	422823	349	All Species
Cephalotaxus fortunei	422825	311	All Species
Cephalotaxus fortunei	422826	310	All Species
Cephalotaxus fortunei	422828	311	All Species
Cephalotaxus fortunei	429004	351	All Species
Cephalotaxus fortunei	429006	351	All Species
Cephalotaxus fortunei	429021	386	All Species
Cephalotaxus fortunei	430102	279	All Species
Cephalotaxus fortunei	430103	278	All Species
Cephalotaxus fortunei	430104	278	All Species
Cephalotaxus fortunei	430105	278	All Species
Cephalotaxus fortunei	430111	279	All Species
Cephalotaxus fortunei	430121	244	All Species
Cephalotaxus fortunei	430122	243	All Species
Cephalotaxus fortunei	430124	242	All Species
Cephalotaxus fortunei	430181	244	All Species
Cephalotaxus fortunei	430202	244	All Species
Cephalotaxus fortunei	430203	244	All Species
Cephalotaxus fortunei	430204	244	All Species
Cephalotaxus fortunei	430211	244	All Species
Cephalotaxus fortunei	430221	244	All Species
Cephalotaxus fortunei	430223	213	All Species
Cephalotaxus fortunei	430224	213	All Species
Cephalotaxus fortunei	430225	188	All Species
Cephalotaxus fortunei	430281	244	All Species
Cephalotaxus fortunei	430302	243	All Species
Cephalotaxus fortunei	430304	243	All Species
Cephalotaxus fortunei	430321	243	All Species
Cephalotaxus fortunei	430381	243	All Species
Cephalotaxus fortunei	430382	243	All Species
Cephalotaxus fortunei	430405	212	All Species
Cephalotaxus fortunei	430406	212	All Species
Cephalotaxus fortunei	430407	212	All Species
Cephalotaxus fortunei	430408	212	All Species
Cephalotaxus fortunei	430412	243	All Species
Cephalotaxus fortunei	430421	212	All Species
Cephalotaxus fortunei	430422	212	All Species
Cephalotaxus fortunei	430423	212	All Species
Cephalotaxus fortunei	430424	212	All Species
Cephalotaxus fortunei	430426	211	All Species
Cephalotaxus fortunei	430481	187	All Species
Cephalotaxus fortunei	430482	187	All Species
Cephalotaxus fortunei	430502	242	All Species
Cephalotaxus fortunei	430503	211	All Species
Cephalotaxus fortunei	430511	242	All Species
Cephalotaxus fortunei	430521	211	All Species
Cephalotaxus fortunei	430522	242	All Species
Cephalotaxus fortunei	430523	211	All Species
Cephalotaxus fortunei	430524	210	All Species
Cephalotaxus fortunei	430525	210	All Species
Cephalotaxus fortunei	430527	185	All Species
Cephalotaxus fortunei	430528	185	All Species
Cephalotaxus fortunei	430529	185	All Species
Cephalotaxus fortunei	430581	210	All Species
Cephalotaxus fortunei	430602	315	All Species
Cephalotaxus fortunei	430603	315	All Species
Cephalotaxus fortunei	430611	314	All Species
Cephalotaxus fortunei	430621	314	All Species
Cephalotaxus fortunei	430623	314	All Species
Cephalotaxus fortunei	430624	278	All Species
Cephalotaxus fortunei	430626	279	All Species
Cephalotaxus fortunei	430681	278	All Species
Cephalotaxus fortunei	430682	315	All Species
Cephalotaxus fortunei	430702	277	All Species
Cephalotaxus fortunei	430703	277	All Species
Cephalotaxus fortunei	430721	313	All Species
Cephalotaxus fortunei	430722	277	All Species
Cephalotaxus fortunei	430723	313	All Species
Cephalotaxus fortunei	430724	313	All Species
Cephalotaxus fortunei	430725	276	All Species
Cephalotaxus fortunei	430726	312	All Species
Cephalotaxus fortunei	430781	313	All Species
Cephalotaxus fortunei	430802	276	All Species
Cephalotaxus fortunei	430811	312	All Species
Cephalotaxus fortunei	430821	312	All Species
Cephalotaxus fortunei	430822	311	All Species
Cephalotaxus fortunei	430902	278	All Species
Cephalotaxus fortunei	430903	278	All Species
Cephalotaxus fortunei	430921	314	All Species
Cephalotaxus fortunei	430922	277	All Species
Cephalotaxus fortunei	430923	241	All Species
Cephalotaxus fortunei	430981	278	All Species
Cephalotaxus fortunei	431002	187	All Species
Cephalotaxus fortunei	431003	188	All Species
Cephalotaxus fortunei	431021	187	All Species
Cephalotaxus fortunei	431022	162	All Species
Cephalotaxus fortunei	431023	187	All Species
Cephalotaxus fortunei	431024	187	All Species
Cephalotaxus fortunei	431025	162	All Species
Cephalotaxus fortunei	431026	188	All Species
Cephalotaxus fortunei	431027	188	All Species
Cephalotaxus fortunei	431028	213	All Species
Cephalotaxus fortunei	431081	188	All Species
Cephalotaxus fortunei	431102	186	All Species
Cephalotaxus fortunei	431103	186	All Species
Cephalotaxus fortunei	431121	187	All Species
Cephalotaxus fortunei	431122	186	All Species
Cephalotaxus fortunei	431123	186	All Species
Cephalotaxus fortunei	431124	161	All Species
Cephalotaxus fortunei	431125	161	All Species
Cephalotaxus fortunei	431126	162	All Species
Cephalotaxus fortunei	431127	162	All Species
Cephalotaxus fortunei	431128	187	All Species
Cephalotaxus fortunei	431129	161	All Species
Cephalotaxus fortunei	431202	240	All Species
Cephalotaxus fortunei	431221	240	All Species
Cephalotaxus fortunei	431222	241	All Species
Cephalotaxus fortunei	431223	241	All Species
Cephalotaxus fortunei	431224	241	All Species
Cephalotaxus fortunei	431225	209	All Species
Cephalotaxus fortunei	431226	240	All Species
Cephalotaxus fortunei	431227	208	All Species
Cephalotaxus fortunei	431228	209	All Species
Cephalotaxus fortunei	431229	184	All Species
Cephalotaxus fortunei	431230	184	All Species
Cephalotaxus fortunei	431281	209	All Species
Cephalotaxus fortunei	431302	243	All Species
Cephalotaxus fortunei	431321	242	All Species
Cephalotaxus fortunei	431322	241	All Species
Cephalotaxus fortunei	431381	242	All Species
Cephalotaxus fortunei	431382	242	All Species
Cephalotaxus fortunei	433101	240	All Species
Cephalotaxus fortunei	433122	240	All Species
Cephalotaxus fortunei	433123	240	All Species
Cephalotaxus fortunei	433124	275	All Species
Cephalotaxus fortunei	433125	275	All Species
Cephalotaxus fortunei	433126	275	All Species
Cephalotaxus fortunei	433127	275	All Species
Cephalotaxus fortunei	433130	275	All Species
Cephalotaxus fortunei	440111	113	All Species
Cephalotaxus fortunei	440184	113	All Species
Cephalotaxus fortunei	440205	163	All Species
Cephalotaxus fortunei	440222	164	All Species
Cephalotaxus fortunei	440224	163	All Species
Cephalotaxus fortunei	440232	163	All Species
Cephalotaxus fortunei	440281	163	All Species
Cephalotaxus fortunei	440282	164	All Species
Cephalotaxus fortunei	440507	141	All Species
Cephalotaxus fortunei	440511	141	All Species
Cephalotaxus fortunei	440512	141	All Species
Cephalotaxus fortunei	440513	140	All Species
Cephalotaxus fortunei	440514	-	All Species
Cephalotaxus fortunei	440515	141	All Species
Cephalotaxus fortunei	440523	141	All Species
Cephalotaxus fortunei	441224	112	All Species
Cephalotaxus fortunei	441323	115	All Species
Cephalotaxus fortunei	441402	166	All Species
Cephalotaxus fortunei	441421	140	All Species
Cephalotaxus fortunei	441422	141	All Species
Cephalotaxus fortunei	441423	140	All Species
Cephalotaxus fortunei	441424	139	All Species
Cephalotaxus fortunei	441426	166	All Species
Cephalotaxus fortunei	441427	166	All Species
Cephalotaxus fortunei	441481	140	All Species
Cephalotaxus fortunei	441502	-	All Species
Cephalotaxus fortunei	441521	-	All Species
Cephalotaxus fortunei	441523	-	All Species
Cephalotaxus fortunei	441581	-	All Species
Cephalotaxus fortunei	441623	138	All Species
Cephalotaxus fortunei	441624	139	All Species
Cephalotaxus fortunei	441823	136	All Species
Cephalotaxus fortunei	441825	136	All Species
Cephalotaxus fortunei	441826	136	All Species
Cephalotaxus fortunei	441882	162	All Species
Cephalotaxus fortunei	441900	114	All Species
Cephalotaxus fortunei	445102	141	All Species
Cephalotaxus fortunei	445121	140	All Species
Cephalotaxus fortunei	445122	141	All Species
Cephalotaxus fortunei	445202	140	All Species
Cephalotaxus fortunei	445221	140	All Species
Cephalotaxus fortunei	445222	140	All Species
Cephalotaxus fortunei	445224	-	All Species
Cephalotaxus fortunei	445281	-	All Species
Cephalotaxus fortunei	450122	108	All Species
Cephalotaxus fortunei	450123	107	All Species
Cephalotaxus fortunei	450124	108	All Species
Cephalotaxus fortunei	450125	108	All Species
Cephalotaxus fortunei	450203	133	All Species
Cephalotaxus fortunei	450204	133	All Species
Cephalotaxus fortunei	450205	133	All Species
Cephalotaxus fortunei	450221	133	All Species
Cephalotaxus fortunei	450222	133	All Species
Cephalotaxus fortunei	450223	133	All Species
Cephalotaxus fortunei	450224	159	All Species
Cephalotaxus fortunei	450225	158	All Species
Cephalotaxus fortunei	450226	159	All Species
Cephalotaxus fortunei	450302	160	All Species
Cephalotaxus fortunei	450303	160	All Species
Cephalotaxus fortunei	450304	160	All Species
Cephalotaxus fortunei	450305	160	All Species
Cephalotaxus fortunei	450311	160	All Species
Cephalotaxus fortunei	450321	160	All Species
Cephalotaxus fortunei	450322	160	All Species
Cephalotaxus fortunei	450323	160	All Species
Cephalotaxus fortunei	450324	185	All Species
Cephalotaxus fortunei	450325	160	All Species
Cephalotaxus fortunei	450326	159	All Species
Cephalotaxus fortunei	450327	161	All Species
Cephalotaxus fortunei	450328	184	All Species
Cephalotaxus fortunei	450329	185	All Species
Cephalotaxus fortunei	450330	134	All Species
Cephalotaxus fortunei	450331	134	All Species
Cephalotaxus fortunei	450332	160	All Species
Cephalotaxus fortunei	450423	134	All Species
Cephalotaxus fortunei	450821	110	All Species
Cephalotaxus fortunei	450881	110	All Species
Cephalotaxus fortunei	451021	106	All Species
Cephalotaxus fortunei	451023	107	All Species
Cephalotaxus fortunei	451027	130	All Species
Cephalotaxus fortunei	451028	130	All Species
Cephalotaxus fortunei	451029	129	All Species
Cephalotaxus fortunei	451030	128	All Species
Cephalotaxus fortunei	451031	129	All Species
Cephalotaxus fortunei	451123	161	All Species
Cephalotaxus fortunei	451221	157	All Species
Cephalotaxus fortunei	451222	131	All Species
Cephalotaxus fortunei	451223	130	All Species
Cephalotaxus fortunei	451224	131	All Species
Cephalotaxus fortunei	451225	158	All Species
Cephalotaxus fortunei	451226	158	All Species
Cephalotaxus fortunei	451227	131	All Species
Cephalotaxus fortunei	451228	132	All Species
Cephalotaxus fortunei	451229	108	All Species
Cephalotaxus fortunei	451281	132	All Species
Cephalotaxus fortunei	451321	108	All Species
Cephalotaxus fortunei	451322	133	All Species
Cephalotaxus fortunei	451323	109	All Species
Cephalotaxus fortunei	451324	134	All Species
Cephalotaxus fortunei	451381	109	All Species
Cephalotaxus fortunei	451424	89	All Species
Cephalotaxus fortunei	500101	346	All Species
Cephalotaxus fortunei	500102	309	All Species
Cephalotaxus fortunei	500109	308	All Species
Cephalotaxus fortunei	500110	272	All Species
Cephalotaxus fortunei	500111	307	All Species
Cephalotaxus fortunei	500114	274	All Species
Cephalotaxus fortunei	500115	309	All Species
Cephalotaxus fortunei	500116	272	All Species
Cephalotaxus fortunei	500119	273	All Species
Cephalotaxus fortunei	500228	346	All Species
Cephalotaxus fortunei	500229	385	All Species
Cephalotaxus fortunei	500230	309	All Species
Cephalotaxus fortunei	500231	309	All Species
Cephalotaxus fortunei	500232	273	All Species
Cephalotaxus fortunei	500233	346	All Species
Cephalotaxus fortunei	500234	347	All Species
Cephalotaxus fortunei	500235	347	All Species
Cephalotaxus fortunei	500236	348	All Species
Cephalotaxus fortunei	500237	348	All Species
Cephalotaxus fortunei	500238	385	All Species
Cephalotaxus fortunei	500240	310	All Species
Cephalotaxus fortunei	500241	240	All Species
Cephalotaxus fortunei	500242	274	All Species
Cephalotaxus fortunei	500243	273	All Species
Cephalotaxus fortunei	510104	343	All Species
Cephalotaxus fortunei	510105	343	All Species
Cephalotaxus fortunei	510106	343	All Species
Cephalotaxus fortunei	510107	343	All Species
Cephalotaxus fortunei	510108	343	All Species
Cephalotaxus fortunei	510112	343	All Species
Cephalotaxus fortunei	510113	343	All Species
Cephalotaxus fortunei	510114	343	All Species
Cephalotaxus fortunei	510115	343	All Species
Cephalotaxus fortunei	510121	343	All Species
Cephalotaxus fortunei	510122	343	All Species
Cephalotaxus fortunei	510124	343	All Species
Cephalotaxus fortunei	510129	342	All Species
Cephalotaxus fortunei	510131	342	All Species
Cephalotaxus fortunei	510132	343	All Species
Cephalotaxus fortunei	510181	342	All Species
Cephalotaxus fortunei	510182	343	All Species
Cephalotaxus fortunei	510183	342	All Species
Cephalotaxus fortunei	510184	342	All Species
Cephalotaxus fortunei	510402	201	All Species
Cephalotaxus fortunei	510403	201	All Species
Cephalotaxus fortunei	510411	176	All Species
Cephalotaxus fortunei	510421	202	All Species
Cephalotaxus fortunei	510422	201	All Species
Cephalotaxus fortunei	510522	271	All Species
Cephalotaxus fortunei	510524	236	All Species
Cephalotaxus fortunei	510525	236	All Species
Cephalotaxus fortunei	510724	381	All Species
Cephalotaxus fortunei	510726	381	All Species
Cephalotaxus fortunei	510727	422	All Species
Cephalotaxus fortunei	510802	423	All Species
Cephalotaxus fortunei	510811	423	All Species
Cephalotaxus fortunei	510812	423	All Species
Cephalotaxus fortunei	510821	424	All Species
Cephalotaxus fortunei	510822	422	All Species
Cephalotaxus fortunei	510823	382	All Species
Cephalotaxus fortunei	510824	382	All Species
Cephalotaxus fortunei	511111	305	All Species
Cephalotaxus fortunei	511112	305	All Species
Cephalotaxus fortunei	511113	269	All Species
Cephalotaxus fortunei	511123	270	All Species
Cephalotaxus fortunei	511124	306	All Species
Cephalotaxus fortunei	511126	305	All Species
Cephalotaxus fortunei	511129	269	All Species
Cephalotaxus fortunei	511132	269	All Species
Cephalotaxus fortunei	511133	269	All Species
Cephalotaxus fortunei	511181	305	All Species
Cephalotaxus fortunei	511423	305	All Species
Cephalotaxus fortunei	511425	306	All Species
Cephalotaxus fortunei	511529	269	All Species
Cephalotaxus fortunei	511623	308	All Species
Cephalotaxus fortunei	511722	384	All Species
Cephalotaxus fortunei	511724	346	All Species
Cephalotaxus fortunei	511824	268	All Species
Cephalotaxus fortunei	511825	304	All Species
Cephalotaxus fortunei	511826	305	All Species
Cephalotaxus fortunei	511827	341	All Species
Cephalotaxus fortunei	511922	424	All Species
Cephalotaxus fortunei	513221	342	All Species
Cephalotaxus fortunei	513223	380	All Species
Cephalotaxus fortunei	513224	421	All Species
Cephalotaxus fortunei	513225	463	All Species
Cephalotaxus fortunei	513321	303	All Species
Cephalotaxus fortunei	513324	267	All Species
Cephalotaxus fortunei	513422	231	All Species
Cephalotaxus fortunei	513423	201	All Species
Cephalotaxus fortunei	513425	177	All Species
Cephalotaxus fortunei	513426	177	All Species
Cephalotaxus fortunei	513427	202	All Species
Cephalotaxus fortunei	513428	202	All Species
Cephalotaxus fortunei	513433	233	All Species
Cephalotaxus fortunei	513434	268	All Species
Cephalotaxus fortunei	513435	268	All Species
Cephalotaxus fortunei	513436	234	All Species
Cephalotaxus fortunei	513437	234	All Species
Cephalotaxus fortunei	520102	206	All Species
Cephalotaxus fortunei	520103	206	All Species
Cephalotaxus fortunei	520111	181	All Species
Cephalotaxus fortunei	520112	206	All Species
Cephalotaxus fortunei	520121	206	All Species
Cephalotaxus fortunei	520122	206	All Species
Cephalotaxus fortunei	520123	206	All Species
Cephalotaxus fortunei	520181	181	All Species
Cephalotaxus fortunei	520222	154	All Species
Cephalotaxus fortunei	520302	237	All Species
Cephalotaxus fortunei	520303	238	All Species
Cephalotaxus fortunei	520321	206	All Species
Cephalotaxus fortunei	520322	237	All Species
Cephalotaxus fortunei	520323	238	All Species
Cephalotaxus fortunei	520324	238	All Species
Cephalotaxus fortunei	520325	273	All Species
Cephalotaxus fortunei	520326	238	All Species
Cephalotaxus fortunei	520327	238	All Species
Cephalotaxus fortunei	520328	238	All Species
Cephalotaxus fortunei	520329	207	All Species
Cephalotaxus fortunei	520330	237	All Species
Cephalotaxus fortunei	520381	271	All Species
Cephalotaxus fortunei	520382	237	All Species
Cephalotaxus fortunei	520421	181	All Species
Cephalotaxus fortunei	522222	239	All Species
Cephalotaxus fortunei	522224	208	All Species
Cephalotaxus fortunei	522226	239	All Species
Cephalotaxus fortunei	522227	238	All Species
Cephalotaxus fortunei	522229	239	All Species
Cephalotaxus fortunei	522301	128	All Species
Cephalotaxus fortunei	522323	155	All Species
Cephalotaxus fortunei	522325	155	All Species
Cephalotaxus fortunei	522328	155	All Species
Cephalotaxus fortunei	522422	205	All Species
Cephalotaxus fortunei	522427	203	All Species
Cephalotaxus fortunei	522601	183	All Species
Cephalotaxus fortunei	522622	207	All Species
Cephalotaxus fortunei	522623	208	All Species
Cephalotaxus fortunei	522625	208	All Species
Cephalotaxus fortunei	522626	208	All Species
Cephalotaxus fortunei	522627	209	All Species
Cephalotaxus fortunei	522628	209	All Species
Cephalotaxus fortunei	522629	183	All Species
Cephalotaxus fortunei	522630	183	All Species
Cephalotaxus fortunei	522631	183	All Species
Cephalotaxus fortunei	522632	183	All Species
Cephalotaxus fortunei	522633	158	All Species
Cephalotaxus fortunei	522634	183	All Species
Cephalotaxus fortunei	522635	182	All Species
Cephalotaxus fortunei	522701	182	All Species
Cephalotaxus fortunei	522702	207	All Species
Cephalotaxus fortunei	522722	157	All Species
Cephalotaxus fortunei	522723	182	All Species
Cephalotaxus fortunei	522725	207	All Species
Cephalotaxus fortunei	522726	157	All Species
Cephalotaxus fortunei	522727	157	All Species
Cephalotaxus fortunei	522728	156	All Species
Cephalotaxus fortunei	522729	181	All Species
Cephalotaxus fortunei	522730	182	All Species
Cephalotaxus fortunei	522731	181	All Species
Cephalotaxus fortunei	522732	158	All Species
Cephalotaxus fortunei	530102	152	All Species
Cephalotaxus fortunei	530103	152	All Species
Cephalotaxus fortunei	530111	152	All Species
Cephalotaxus fortunei	530112	152	All Species
Cephalotaxus fortunei	530113	178	All Species
Cephalotaxus fortunei	530121	152	All Species
Cephalotaxus fortunei	530122	126	All Species
Cephalotaxus fortunei	530124	152	All Species
Cephalotaxus fortunei	530125	127	All Species
Cephalotaxus fortunei	530126	127	All Species
Cephalotaxus fortunei	530127	152	All Species
Cephalotaxus fortunei	530128	152	All Species
Cephalotaxus fortunei	530129	152	All Species
Cephalotaxus fortunei	530181	126	All Species
Cephalotaxus fortunei	530426	126	All Species
Cephalotaxus fortunei	530428	101	All Species
Cephalotaxus fortunei	530621	203	All Species
Cephalotaxus fortunei	530624	234	All Species
Cephalotaxus fortunei	530627	204	All Species
Cephalotaxus fortunei	530628	204	All Species
Cephalotaxus fortunei	530702	200	All Species
Cephalotaxus fortunei	530721	199	All Species
Cephalotaxus fortunei	530823	124	All Species
Cephalotaxus fortunei	530921	123	All Species
Cephalotaxus fortunei	532301	125	All Species
Cephalotaxus fortunei	532325	151	All Species
Cephalotaxus fortunei	532326	176	All Species
Cephalotaxus fortunei	532522	103	All Species
Cephalotaxus fortunei	532525	102	All Species
Cephalotaxus fortunei	532621	103	All Species
Cephalotaxus fortunei	532624	-	All Species
Cephalotaxus fortunei	532625	-	All Species
Cephalotaxus fortunei	532626	104	All Species
Cephalotaxus fortunei	532627	104	All Species
Cephalotaxus fortunei	532929	174	All Species
Cephalotaxus fortunei	532930	174	All Species
Cephalotaxus fortunei	532931	174	All Species
Cephalotaxus fortunei	532932	175	All Species
Cephalotaxus fortunei	533123	-	All Species
Cephalotaxus fortunei	533124	-	All Species
Cephalotaxus fortunei	533323	199	All Species
Cephalotaxus fortunei	533324	-	All Species
Cephalotaxus fortunei	533423	199	All Species
Cephalotaxus fortunei	610116	510	All Species
Cephalotaxus fortunei	610124	509	All Species
Cephalotaxus fortunei	610125	510	All Species
Cephalotaxus fortunei	610302	508	All Species
Cephalotaxus fortunei	610303	509	All Species
Cephalotaxus fortunei	610304	508	All Species
Cephalotaxus fortunei	610322	509	All Species
Cephalotaxus fortunei	610323	509	All Species
Cephalotaxus fortunei	610324	509	All Species
Cephalotaxus fortunei	610326	509	All Species
Cephalotaxus fortunei	610327	549	All Species
Cephalotaxus fortunei	610328	550	All Species
Cephalotaxus fortunei	610329	550	All Species
Cephalotaxus fortunei	610330	466	All Species
Cephalotaxus fortunei	610331	509	All Species
Cephalotaxus fortunei	610431	509	All Species
Cephalotaxus fortunei	610521	511	All Species
Cephalotaxus fortunei	610582	511	All Species
Cephalotaxus fortunei	610702	466	All Species
Cephalotaxus fortunei	610721	424	All Species
Cephalotaxus fortunei	610722	467	All Species
Cephalotaxus fortunei	610723	467	All Species
Cephalotaxus fortunei	610724	425	All Species
Cephalotaxus fortunei	610725	466	All Species
Cephalotaxus fortunei	610726	423	All Species
Cephalotaxus fortunei	610727	465	All Species
Cephalotaxus fortunei	610728	425	All Species
Cephalotaxus fortunei	610729	466	All Species
Cephalotaxus fortunei	610730	467	All Species
Cephalotaxus fortunei	610922	468	All Species
Cephalotaxus fortunei	610923	468	All Species
Cephalotaxus fortunei	610925	426	All Species
Cephalotaxus fortunei	610926	426	All Species
Cephalotaxus fortunei	610927	386	All Species
Cephalotaxus fortunei	610928	427	All Species
Cephalotaxus fortunei	611002	511	All Species
Cephalotaxus fortunei	611023	470	All Species
Cephalotaxus fortunei	611025	468	All Species
Cephalotaxus fortunei	611026	469	All Species
Cephalotaxus fortunei	620104	586	All Species
Cephalotaxus fortunei	620502	507	All Species
Cephalotaxus fortunei	620503	507	All Species
Cephalotaxus fortunei	620521	548	All Species
Cephalotaxus fortunei	620522	548	All Species
Cephalotaxus fortunei	620523	548	All Species
Cephalotaxus fortunei	620524	507	All Species
Cephalotaxus fortunei	620525	549	All Species
Cephalotaxus fortunei	621202	464	All Species
Cephalotaxus fortunei	621221	465	All Species
Cephalotaxus fortunei	621222	422	All Species
Cephalotaxus fortunei	621224	465	All Species
Cephalotaxus fortunei	621227	466	All Species
Cephalotaxus fortunei	621228	466	All Species
Cephalotaxus fortunei	622922	546	All Species
Cephalotaxus fortunei	622926	586	All Species
Cephalotaxus fortunei	623023	464	All Species
Cephalotaxus fortunei var. alpina	510727	422	All Species
Cephalotaxus fortunei var. alpina	511825	304	All Species
Cephalotaxus fortunei var. alpina	513225	463	All Species
Cephalotaxus fortunei var. alpina	513423	201	All Species
Cephalotaxus fortunei var. alpina	513428	202	All Species
Cephalotaxus fortunei var. alpina	513433	233	All Species
Cephalotaxus fortunei var. alpina	513434	268	All Species
Cephalotaxus fortunei var. alpina	513437	234	All Species
Cephalotaxus fortunei var. alpina	530113	178	All Species
Cephalotaxus fortunei var. alpina	530128	152	All Species
Cephalotaxus fortunei var. alpina	530129	152	All Species
Cephalotaxus fortunei var. alpina	530522	-	All Species
Cephalotaxus fortunei var. alpina	532325	151	All Species
Cephalotaxus fortunei var. alpina	532326	176	All Species
Cephalotaxus fortunei var. alpina	532922	150	All Species
Cephalotaxus fortunei var. alpina	532929	174	All Species
Cephalotaxus fortunei var. alpina	532930	174	All Species
Cephalotaxus fortunei var. alpina	532931	174	All Species
Cephalotaxus fortunei var. alpina	532932	175	All Species
Cephalotaxus fortunei var. alpina	533324	-	All Species
Cephalotaxus fortunei var. alpina	533421	200	All Species
Cephalotaxus fortunei var. alpina	533422	230	All Species
Cephalotaxus fortunei var. alpina	533423	199	All Species
Cephalotaxus fortunei var. alpina	621126	506	All Species
Cephalotaxus fortunei var. alpina	623023	464	All Species
Cephalotaxus griffithii	533324	-	All Species
Cephalotaxus hainanensis	450921	92	All Species
Cephalotaxus hainanensis	469001	61	All Species
Cephalotaxus hainanensis	469007	-	All Species
Cephalotaxus hainanensis	469027	61	All Species
Cephalotaxus hainanensis	469030	62	All Species
Cephalotaxus hainanensis	530523	-	All Species
Cephalotaxus hainanensis	532624	-	All Species
Cephalotaxus hainanensis	532627	104	All Species
Cephalotaxus hainanensis	532628	105	All Species
Cephalotaxus hainanensis	542624	-	All Species
Cephalotaxus latifolia	350782	248	All Species
Cephalotaxus latifolia	360881	213	All Species
Cephalotaxus latifolia	420581	350	All Species
Cephalotaxus latifolia	422801	311	All Species
Cephalotaxus latifolia	422826	310	All Species
Cephalotaxus latifolia	422828	311	All Species
Cephalotaxus latifolia	450325	160	All Species
Cephalotaxus latifolia	450327	161	All Species
Cephalotaxus latifolia	450329	185	All Species
Cephalotaxus latifolia	451027	130	All Species
Cephalotaxus latifolia	451028	130	All Species
Cephalotaxus latifolia	513436	234	All Species
Cephalotaxus latifolia	522226	239	All Species
Cephalotaxus latifolia	522632	183	All Species
Cephalotaxus latifolia	522634	183	All Species
Cephalotaxus oliveri	360123	281	All Species
Cephalotaxus oliveri	360424	280	All Species
Cephalotaxus oliveri	360725	189	All Species
Cephalotaxus oliveri	360829	245	All Species
Cephalotaxus oliveri	360881	213	All Species
Cephalotaxus oliveri	360921	280	All Species
Cephalotaxus oliveri	360924	280	All Species
Cephalotaxus oliveri	360926	280	All Species
Cephalotaxus oliveri	361023	247	All Species
Cephalotaxus oliveri	420324	386	All Species
Cephalotaxus oliveri	420526	387	All Species
Cephalotaxus oliveri	420527	349	All Species
Cephalotaxus oliveri	420528	349	All Species
Cephalotaxus oliveri	420529	349	All Species
Cephalotaxus oliveri	421224	316	All Species
Cephalotaxus oliveri	422801	311	All Species
Cephalotaxus oliveri	422822	348	All Species
Cephalotaxus oliveri	422823	349	All Species
Cephalotaxus oliveri	422825	311	All Species
Cephalotaxus oliveri	422828	311	All Species
Cephalotaxus oliveri	429004	351	All Species
Cephalotaxus oliveri	429021	386	All Species
Cephalotaxus oliveri	430124	242	All Species
Cephalotaxus oliveri	430181	244	All Species
Cephalotaxus oliveri	430224	213	All Species
Cephalotaxus oliveri	430225	188	All Species
Cephalotaxus oliveri	430412	243	All Species
Cephalotaxus oliveri	430421	212	All Species
Cephalotaxus oliveri	430423	212	All Species
Cephalotaxus oliveri	430481	187	All Species
Cephalotaxus oliveri	430482	187	All Species
Cephalotaxus oliveri	430502	242	All Species
Cephalotaxus oliveri	430503	211	All Species
Cephalotaxus oliveri	430511	242	All Species
Cephalotaxus oliveri	430521	211	All Species
Cephalotaxus oliveri	430522	242	All Species
Cephalotaxus oliveri	430523	211	All Species
Cephalotaxus oliveri	430524	210	All Species
Cephalotaxus oliveri	430525	210	All Species
Cephalotaxus oliveri	430527	185	All Species
Cephalotaxus oliveri	430528	185	All Species
Cephalotaxus oliveri	430529	185	All Species
Cephalotaxus oliveri	430581	210	All Species
Cephalotaxus oliveri	430725	276	All Species
Cephalotaxus oliveri	430726	312	All Species
Cephalotaxus oliveri	430802	276	All Species
Cephalotaxus oliveri	430811	312	All Species
Cephalotaxus oliveri	430821	312	All Species
Cephalotaxus oliveri	430822	311	All Species
Cephalotaxus oliveri	430923	241	All Species
Cephalotaxus oliveri	431002	187	All Species
Cephalotaxus oliveri	431003	188	All Species
Cephalotaxus oliveri	431021	187	All Species
Cephalotaxus oliveri	431022	162	All Species
Cephalotaxus oliveri	431023	187	All Species
Cephalotaxus oliveri	431024	187	All Species
Cephalotaxus oliveri	431025	162	All Species
Cephalotaxus oliveri	431026	188	All Species
Cephalotaxus oliveri	431027	188	All Species
Cephalotaxus oliveri	431028	213	All Species
Cephalotaxus oliveri	431081	188	All Species
Cephalotaxus oliveri	431102	186	All Species
Cephalotaxus oliveri	431103	186	All Species
Cephalotaxus oliveri	431121	187	All Species
Cephalotaxus oliveri	431122	186	All Species
Cephalotaxus oliveri	431123	186	All Species
Cephalotaxus oliveri	431124	161	All Species
Cephalotaxus oliveri	431125	161	All Species
Cephalotaxus oliveri	431126	162	All Species
Cephalotaxus oliveri	431127	162	All Species
Cephalotaxus oliveri	431128	187	All Species
Cephalotaxus oliveri	431129	161	All Species
Cephalotaxus oliveri	431202	240	All Species
Cephalotaxus oliveri	431221	240	All Species
Cephalotaxus oliveri	431222	241	All Species
Cephalotaxus oliveri	431223	241	All Species
Cephalotaxus oliveri	431224	241	All Species
Cephalotaxus oliveri	431225	209	All Species
Cephalotaxus oliveri	431226	240	All Species
Cephalotaxus oliveri	431227	208	All Species
Cephalotaxus oliveri	431228	209	All Species
Cephalotaxus oliveri	431229	184	All Species
Cephalotaxus oliveri	431230	184	All Species
Cephalotaxus oliveri	431281	209	All Species
Cephalotaxus oliveri	431302	243	All Species
Cephalotaxus oliveri	431321	242	All Species
Cephalotaxus oliveri	431322	241	All Species
Cephalotaxus oliveri	431381	242	All Species
Cephalotaxus oliveri	431382	242	All Species
Cephalotaxus oliveri	433101	240	All Species
Cephalotaxus oliveri	433123	240	All Species
Cephalotaxus oliveri	433124	275	All Species
Cephalotaxus oliveri	433125	275	All Species
Cephalotaxus oliveri	433126	275	All Species
Cephalotaxus oliveri	433127	275	All Species
Cephalotaxus oliveri	433130	275	All Species
Cephalotaxus oliveri	440224	163	All Species
Cephalotaxus oliveri	440232	163	All Species
Cephalotaxus oliveri	440281	163	All Species
Cephalotaxus oliveri	450223	133	All Species
Cephalotaxus oliveri	450226	159	All Species
Cephalotaxus oliveri	450327	161	All Species
Cephalotaxus oliveri	450328	184	All Species
Cephalotaxus oliveri	450329	185	All Species
Cephalotaxus oliveri	450332	160	All Species
Cephalotaxus oliveri	451024	106	All Species
Cephalotaxus oliveri	451031	129	All Species
Cephalotaxus oliveri	451221	157	All Species
Cephalotaxus oliveri	500101	346	All Species
Cephalotaxus oliveri	500109	308	All Species
Cephalotaxus oliveri	500119	273	All Species
Cephalotaxus oliveri	500228	346	All Species
Cephalotaxus oliveri	500229	385	All Species
Cephalotaxus oliveri	500232	273	All Species
Cephalotaxus oliveri	500233	346	All Species
Cephalotaxus oliveri	500234	347	All Species
Cephalotaxus oliveri	500236	348	All Species
Cephalotaxus oliveri	500237	348	All Species
Cephalotaxus oliveri	500238	385	All Species
Cephalotaxus oliveri	500241	240	All Species
Cephalotaxus oliveri	510181	342	All Species
Cephalotaxus oliveri	511181	305	All Species
Cephalotaxus oliveri	511527	235	All Species
Cephalotaxus oliveri	520123	206	All Species
Cephalotaxus oliveri	520322	237	All Species
Cephalotaxus oliveri	520323	238	All Species
Cephalotaxus oliveri	520325	273	All Species
Cephalotaxus oliveri	520326	238	All Species
Cephalotaxus oliveri	522222	239	All Species
Cephalotaxus oliveri	522224	208	All Species
Cephalotaxus oliveri	522225	239	All Species
Cephalotaxus oliveri	522226	239	All Species
Cephalotaxus oliveri	522227	238	All Species
Cephalotaxus oliveri	522229	239	All Species
Cephalotaxus oliveri	522326	156	All Species
Cephalotaxus oliveri	522623	208	All Species
Cephalotaxus oliveri	522625	208	All Species
Cephalotaxus oliveri	522630	183	All Species
Cephalotaxus oliveri	522631	183	All Species
Cephalotaxus oliveri	522632	183	All Species
Cephalotaxus oliveri	522634	183	All Species
Cephalotaxus oliveri	522722	157	All Species
Cephalotaxus oliveri	522727	157	All Species
Cephalotaxus oliveri	522730	182	All Species
Cephalotaxus oliveri	522732	158	All Species
Cephalotaxus oliveri	530128	152	All Species
Cephalotaxus oliveri	530427	101	All Species
Cephalotaxus oliveri	530523	-	All Species
Cephalotaxus oliveri	530623	235	All Species
Cephalotaxus oliveri	532327	176	All Species
Cephalotaxus oliveri	532523	-	All Species
Cephalotaxus oliveri	532530	-	All Species
Cephalotaxus oliveri	532532	-	All Species
Cephalotaxus oliveri	532623	104	All Species
Cephalotaxus oliveri	532624	-	All Species
Cephalotaxus oliveri	532625	-	All Species
Cephalotaxus oliveri	532628	105	All Species
Cephalotaxus oliveri	532801	-	All Species
Cephalotaxus oliveri	532929	174	All Species
Cephalotaxus oliveri	533124	-	All Species
Cephalotaxus sinensis	130102	714	All Species
Cephalotaxus sinensis	140924	755	All Species
Cephalotaxus sinensis	150204	834	All Species
Cephalotaxus sinensis	310107	438	All Species
Cephalotaxus sinensis	320102	478	All Species
[truncated: 30,439 more rows]
