# Supplementary material for: Spatial Distribution and Conservation Prioritization of Medicinal Gymnosperms in China Using an Optimal Set‐Cover Approach
Source: Ecol Evol. 2026 Apr 30;16(5):e73613. doi: 10.1002/ece3.73613 (PMC13130347; doi:10.1002/ece3.73613)
Supplement: Supplementary file 7 — Table S7: The grid‐cell occurrence data of Chinese medicinal gymnosperms for four categories used in this study. [file ECE3-16-e73613-s001.xlsx]

## Sheet: Sheet1
Table S7. The grid-cell occurrence data of Chinese medicinal gymnosperms for four categories used in this study
Species	Code of Grid Cells	Category
Abies chensiensis	586	All Species
Abies chensiensis	549	All Species
Abies chensiensis	548	All Species
Abies chensiensis	546	All Species
Abies chensiensis	512	All Species
Abies chensiensis	511	All Species
Abies chensiensis	510	All Species
Abies chensiensis	509	All Species
Abies chensiensis	507	All Species
Abies chensiensis	506	All Species
Abies chensiensis	505	All Species
Abies chensiensis	471	All Species
Abies chensiensis	468	All Species
Abies chensiensis	467	All Species
Abies chensiensis	466	All Species
Abies chensiensis	465	All Species
Abies chensiensis	464	All Species
Abies chensiensis	463	All Species
Abies chensiensis	427	All Species
Abies chensiensis	426	All Species
Abies chensiensis	422	All Species
Abies chensiensis	391	All Species
Abies chensiensis	390	All Species
Abies chensiensis	388	All Species
Abies chensiensis	387	All Species
Abies chensiensis	386	All Species
Abies chensiensis	385	All Species
Abies chensiensis	353	All Species
Abies chensiensis	352	All Species
Abies chensiensis	351	All Species
Abies chensiensis	350	All Species
Abies chensiensis	349	All Species
Abies chensiensis	348	All Species
Abies chensiensis	347	All Species
Abies chensiensis	303	All Species
Abies chensiensis	267	All Species
Abies chensiensis	234	All Species
Abies chensiensis	233	All Species
Abies chensiensis	231	All Species
Abies chensiensis	230	All Species
Abies chensiensis	202	All Species
Abies chensiensis	201	All Species
Abies chensiensis	199	All Species
Abies chensiensis	174	All Species
Abies chensiensis	125	All Species
Abies delavayi	375	All Species
Abies delavayi	374	All Species
Abies delavayi	373	All Species
Abies delavayi	372	All Species
Abies delavayi	371	All Species
Abies delavayi	342	All Species
Abies delavayi	341	All Species
Abies delavayi	337	All Species
Abies delavayi	336	All Species
Abies delavayi	335	All Species
Abies delavayi	305	All Species
Abies delavayi	304	All Species
Abies delavayi	303	All Species
Abies delavayi	299	All Species
Abies delavayi	298	All Species
Abies delavayi	296	All Species
Abies delavayi	295	All Species
Abies delavayi	269	All Species
Abies delavayi	267	All Species
Abies delavayi	264	All Species
Abies delavayi	258	All Species
Abies delavayi	231	All Species
Abies delavayi	230	All Species
Abies delavayi	200	All Species
Abies delavayi	199	All Species
Abies delavayi	176	All Species
Abies delavayi	175	All Species
Abies delavayi	174	All Species
Abies delavayi	150	All Species
Abies delavayi	123	All Species
Abies fabri	422	All Species
Abies fabri	421	All Species
Abies fabri	381	All Species
Abies fabri	380	All Species
Abies fabri	379	All Species
Abies fabri	342	All Species
Abies fabri	341	All Species
Abies fabri	305	All Species
Abies fabri	304	All Species
Abies fabri	303	All Species
Abies fabri	269	All Species
Abies fabri	268	All Species
Abies fabri	265	All Species
Abies fabri	234	All Species
Abies fabri	233	All Species
Abies fabri	231	All Species
Abies fabri	202	All Species
Abies fabri	201	All Species
Abies fabri	177	All Species
Abies fargesii	595	All Species
Abies fargesii	592	All Species
Abies fargesii	587	All Species
Abies fargesii	586	All Species
Abies fargesii	557	All Species
Abies fargesii	552	All Species
Abies fargesii	551	All Species
Abies fargesii	550	All Species
Abies fargesii	549	All Species
Abies fargesii	548	All Species
Abies fargesii	546	All Species
Abies fargesii	545	All Species
Abies fargesii	515	All Species
Abies fargesii	513	All Species
Abies fargesii	512	All Species
Abies fargesii	511	All Species
Abies fargesii	510	All Species
Abies fargesii	509	All Species
Abies fargesii	508	All Species
Abies fargesii	507	All Species
Abies fargesii	506	All Species
Abies fargesii	505	All Species
Abies fargesii	504	All Species
Abies fargesii	471	All Species
Abies fargesii	470	All Species
Abies fargesii	469	All Species
Abies fargesii	468	All Species
Abies fargesii	467	All Species
Abies fargesii	466	All Species
Abies fargesii	465	All Species
Abies fargesii	464	All Species
Abies fargesii	463	All Species
Abies fargesii	462	All Species
Abies fargesii	430	All Species
Abies fargesii	426	All Species
Abies fargesii	424	All Species
Abies fargesii	422	All Species
Abies fargesii	421	All Species
Abies fargesii	420	All Species
Abies fargesii	419	All Species
Abies fargesii	387	All Species
Abies fargesii	386	All Species
Abies fargesii	382	All Species
Abies fargesii	381	All Species
Abies fargesii	380	All Species
Abies fargesii	379	All Species
Abies fargesii	378	All Species
Abies fargesii	351	All Species
Abies fargesii	349	All Species
Abies fargesii	344	All Species
Abies fargesii	343	All Species
Abies fargesii	342	All Species
Abies fargesii	341	All Species
Abies fargesii	340	All Species
Abies fargesii	305	All Species
Abies fargesii	304	All Species
Abies fargesii	303	All Species
Abies fargesii	268	All Species
Abies fargesii	267	All Species
Abies fargesii	231	All Species
Abies fargesii	202	All Species
Abies fargesii var. faxoniana	546	All Species
Abies fargesii var. faxoniana	506	All Species
Abies fargesii var. faxoniana	505	All Species
Abies fargesii var. faxoniana	464	All Species
Abies fargesii var. faxoniana	463	All Species
Abies fargesii var. faxoniana	462	All Species
Abies fargesii var. faxoniana	424	All Species
Abies fargesii var. faxoniana	422	All Species
Abies fargesii var. faxoniana	421	All Species
Abies fargesii var. faxoniana	420	All Species
Abies fargesii var. faxoniana	419	All Species
Abies fargesii var. faxoniana	381	All Species
Abies fargesii var. faxoniana	380	All Species
Abies fargesii var. faxoniana	379	All Species
Abies fargesii var. faxoniana	378	All Species
Abies fargesii var. faxoniana	343	All Species
Abies fargesii var. faxoniana	342	All Species
Abies fargesii var. faxoniana	341	All Species
Abies fargesii var. faxoniana	305	All Species
Abies fargesii var. faxoniana	304	All Species
Abies fargesii var. faxoniana	303	All Species
Abies fargesii var. faxoniana	268	All Species
Abies fargesii var. faxoniana	267	All Species
Abies fargesii var. faxoniana	231	All Species
Abies fargesii var. faxoniana	202	All Species
Abies holophylla	1142	All Species
Abies holophylla	1141	All Species
Abies holophylla	1130	All Species
Abies holophylla	1129	All Species
Abies holophylla	1127	All Species
Abies holophylla	1126	All Species
Abies holophylla	1113	All Species
Abies holophylla	1112	All Species
Abies holophylla	1111	All Species
Abies holophylla	1110	All Species
Abies holophylla	1091	All Species
Abies holophylla	1090	All Species
Abies holophylla	1069	All Species
Abies holophylla	1025	All Species
Abies holophylla	1024	All Species
Abies holophylla	1023	All Species
Abies holophylla	1022	All Species
Abies holophylla	997	All Species
Abies holophylla	996	All Species
Abies holophylla	995	All Species
Abies holophylla	994	All Species
Abies holophylla	966	All Species
Abies holophylla	965	All Species
Abies holophylla	930	All Species
Abies holophylla	929	All Species
Abies holophylla	928	All Species
Abies nephrolepis	1142	All Species
Abies nephrolepis	1141	All Species
Abies nephrolepis	1130	All Species
Abies nephrolepis	1129	All Species
Abies nephrolepis	1127	All Species
Abies nephrolepis	1126	All Species
Abies nephrolepis	1113	All Species
Abies nephrolepis	1112	All Species
Abies nephrolepis	1111	All Species
Abies nephrolepis	1110	All Species
Abies nephrolepis	1091	All Species
Abies nephrolepis	1090	All Species
Abies nephrolepis	1070	All Species
Abies nephrolepis	1069	All Species
Abies nephrolepis	1068	All Species
Abies nephrolepis	1048	All Species
Abies nephrolepis	1047	All Species
Abies nephrolepis	1046	All Species
Abies nephrolepis	1025	All Species
Abies nephrolepis	1024	All Species
Abies nephrolepis	1023	All Species
Abies nephrolepis	1022	All Species
Abies nephrolepis	997	All Species
Abies nephrolepis	996	All Species
Abies nephrolepis	995	All Species
Abies nephrolepis	994	All Species
Abies nephrolepis	966	All Species
Abies nephrolepis	965	All Species
Abies nephrolepis	930	All Species
Abies nephrolepis	929	All Species
Abies nephrolepis	882	All Species
Abies nephrolepis	797	All Species
Abies nephrolepis	796	All Species
Abies nephrolepis	795	All Species
Abies spectabilis	375	All Species
Abies spectabilis	374	All Species
Abies spectabilis	373	All Species
Abies spectabilis	372	All Species
Abies spectabilis	371	All Species
Abies spectabilis	337	All Species
Abies spectabilis	336	All Species
Abies spectabilis	335	All Species
Abies spectabilis	328	All Species
Abies spectabilis	299	All Species
Abies spectabilis	298	All Species
Abies spectabilis	296	All Species
Abies spectabilis	295	All Species
Abies spectabilis	289	All Species
Abies spectabilis	264	All Species
Abies squamata	586	All Species
Abies squamata	422	All Species
Abies squamata	420	All Species
Abies squamata	419	All Species
Abies squamata	418	All Species
Abies squamata	415	All Species
Abies squamata	380	All Species
Abies squamata	379	All Species
Abies squamata	378	All Species
Abies squamata	377	All Species
Abies squamata	376	All Species
Abies squamata	375	All Species
Abies squamata	374	All Species
Abies squamata	373	All Species
Abies squamata	372	All Species
Abies squamata	371	All Species
Abies squamata	342	All Species
Abies squamata	341	All Species
Abies squamata	340	All Species
Abies squamata	339	All Species
Abies squamata	338	All Species
Abies squamata	337	All Species
Abies squamata	336	All Species
Abies squamata	335	All Species
Abies squamata	306	All Species
Abies squamata	305	All Species
Abies squamata	304	All Species
Abies squamata	303	All Species
Abies squamata	301	All Species
Abies squamata	299	All Species
Abies squamata	298	All Species
Abies squamata	270	All Species
Abies squamata	269	All Species
Abies squamata	268	All Species
Abies squamata	267	All Species
Abies squamata	266	All Species
Abies squamata	265	All Species
Abies squamata	264	All Species
Abies squamata	233	All Species
Abies squamata	231	All Species
Abies squamata	202	All Species
Amentotaxus argotaenia	422	All Species
Amentotaxus argotaenia	387	All Species
Amentotaxus argotaenia	386	All Species
Amentotaxus argotaenia	375	All Species
Amentotaxus argotaenia	374	All Species
Amentotaxus argotaenia	373	All Species
Amentotaxus argotaenia	372	All Species
Amentotaxus argotaenia	371	All Species
Amentotaxus argotaenia	351	All Species
Amentotaxus argotaenia	342	All Species
Amentotaxus argotaenia	337	All Species
Amentotaxus argotaenia	336	All Species
Amentotaxus argotaenia	335	All Species
Amentotaxus argotaenia	315	All Species
Amentotaxus argotaenia	314	All Species
Amentotaxus argotaenia	313	All Species
Amentotaxus argotaenia	312	All Species
Amentotaxus argotaenia	311	All Species
Amentotaxus argotaenia	310	All Species
Amentotaxus argotaenia	305	All Species
Amentotaxus argotaenia	299	All Species
Amentotaxus argotaenia	298	All Species
Amentotaxus argotaenia	284	All Species
Amentotaxus argotaenia	283	All Species
Amentotaxus argotaenia	280	All Species
Amentotaxus argotaenia	279	All Species
Amentotaxus argotaenia	278	All Species
Amentotaxus argotaenia	277	All Species
Amentotaxus argotaenia	276	All Species
Amentotaxus argotaenia	275	All Species
Amentotaxus argotaenia	273	All Species
Amentotaxus argotaenia	271	All Species
Amentotaxus argotaenia	264	All Species
Amentotaxus argotaenia	248	All Species
Amentotaxus argotaenia	245	All Species
Amentotaxus argotaenia	244	All Species
Amentotaxus argotaenia	243	All Species
Amentotaxus argotaenia	242	All Species
Amentotaxus argotaenia	241	All Species
Amentotaxus argotaenia	240	All Species
Amentotaxus argotaenia	239	All Species
Amentotaxus argotaenia	238	All Species
Amentotaxus argotaenia	237	All Species
Amentotaxus argotaenia	213	All Species
Amentotaxus argotaenia	212	All Species
Amentotaxus argotaenia	211	All Species
Amentotaxus argotaenia	210	All Species
Amentotaxus argotaenia	209	All Species
Amentotaxus argotaenia	208	All Species
Amentotaxus argotaenia	207	All Species
Amentotaxus argotaenia	201	All Species
Amentotaxus argotaenia	192	All Species
Amentotaxus argotaenia	189	All Species
Amentotaxus argotaenia	188	All Species
Amentotaxus argotaenia	187	All Species
Amentotaxus argotaenia	186	All Species
Amentotaxus argotaenia	185	All Species
Amentotaxus argotaenia	184	All Species
Amentotaxus argotaenia	183	All Species
Amentotaxus argotaenia	182	All Species
Amentotaxus argotaenia	181	All Species
Amentotaxus argotaenia	167	All Species
Amentotaxus argotaenia	166	All Species
Amentotaxus argotaenia	165	All Species
Amentotaxus argotaenia	164	All Species
Amentotaxus argotaenia	163	All Species
Amentotaxus argotaenia	162	All Species
Amentotaxus argotaenia	161	All Species
Amentotaxus argotaenia	160	All Species
Amentotaxus argotaenia	159	All Species
Amentotaxus argotaenia	158	All Species
Amentotaxus argotaenia	157	All Species
Amentotaxus argotaenia	141	All Species
Amentotaxus argotaenia	140	All Species
Amentotaxus argotaenia	139	All Species
Amentotaxus argotaenia	138	All Species
Amentotaxus argotaenia	137	All Species
Amentotaxus argotaenia	136	All Species
Amentotaxus argotaenia	134	All Species
Amentotaxus argotaenia	115	All Species
Amentotaxus argotaenia	114	All Species
Amentotaxus argotaenia	113	All Species
Amentotaxus argotaenia	112	All Species
Amentotaxus argotaenia	111	All Species
Amentotaxus argotaenia	94	All Species
Amentotaxus argotaenia	93	All Species
Calocedrus macrolepis	271	All Species
Calocedrus macrolepis	238	All Species
Calocedrus macrolepis	206	All Species
Calocedrus macrolepis	183	All Species
Calocedrus macrolepis	182	All Species
Calocedrus macrolepis	181	All Species
Calocedrus macrolepis	178	All Species
Calocedrus macrolepis	160	All Species
Calocedrus macrolepis	158	All Species
Calocedrus macrolepis	157	All Species
Calocedrus macrolepis	156	All Species
Calocedrus macrolepis	152	All Species
Calocedrus macrolepis	151	All Species
Calocedrus macrolepis	150	All Species
Calocedrus macrolepis	148	All Species
Calocedrus macrolepis	132	All Species
Calocedrus macrolepis	131	All Species
Calocedrus macrolepis	130	All Species
Calocedrus macrolepis	129	All Species
Calocedrus macrolepis	127	All Species
Calocedrus macrolepis	126	All Species
Calocedrus macrolepis	106	All Species
Calocedrus macrolepis	102	All Species
Calocedrus macrolepis	101	All Species
Calocedrus macrolepis	100	All Species
Calocedrus macrolepis	99	All Species
Calocedrus macrolepis	83	All Species
Calocedrus macrolepis	62	All Species
Calocedrus macrolepis	61	All Species
Cathaya argyrophylla	313	All Species
Cathaya argyrophylla	311	All Species
Cathaya argyrophylla	273	All Species
Cathaya argyrophylla	237	All Species
Cathaya argyrophylla	188	All Species
Cathaya argyrophylla	185	All Species
Cathaya argyrophylla	184	All Species
Cathaya argyrophylla	181	All Species
Cathaya argyrophylla	156	All Species
Cathaya argyrophylla	154	All Species
Cathaya argyrophylla	134	All Species
Cephalotaxus fortunei	596	All Species
Cephalotaxus fortunei	595	All Species
Cephalotaxus fortunei	586	All Species
Cephalotaxus fortunei	555	All Species
Cephalotaxus fortunei	554	All Species
Cephalotaxus fortunei	553	All Species
Cephalotaxus fortunei	550	All Species
Cephalotaxus fortunei	549	All Species
Cephalotaxus fortunei	548	All Species
Cephalotaxus fortunei	546	All Species
Cephalotaxus fortunei	514	All Species
Cephalotaxus fortunei	513	All Species
Cephalotaxus fortunei	512	All Species
Cephalotaxus fortunei	511	All Species
Cephalotaxus fortunei	510	All Species
Cephalotaxus fortunei	509	All Species
Cephalotaxus fortunei	508	All Species
Cephalotaxus fortunei	507	All Species
Cephalotaxus fortunei	474	All Species
Cephalotaxus fortunei	473	All Species
Cephalotaxus fortunei	472	All Species
Cephalotaxus fortunei	471	All Species
Cephalotaxus fortunei	470	All Species
Cephalotaxus fortunei	469	All Species
Cephalotaxus fortunei	468	All Species
Cephalotaxus fortunei	467	All Species
Cephalotaxus fortunei	466	All Species
Cephalotaxus fortunei	465	All Species
Cephalotaxus fortunei	464	All Species
Cephalotaxus fortunei	463	All Species
Cephalotaxus fortunei	433	All Species
Cephalotaxus fortunei	432	All Species
Cephalotaxus fortunei	431	All Species
Cephalotaxus fortunei	430	All Species
Cephalotaxus fortunei	428	All Species
Cephalotaxus fortunei	427	All Species
Cephalotaxus fortunei	426	All Species
Cephalotaxus fortunei	425	All Species
Cephalotaxus fortunei	424	All Species
Cephalotaxus fortunei	423	All Species
Cephalotaxus fortunei	422	All Species
Cephalotaxus fortunei	421	All Species
Cephalotaxus fortunei	396	All Species
Cephalotaxus fortunei	395	All Species
Cephalotaxus fortunei	394	All Species
Cephalotaxus fortunei	393	All Species
Cephalotaxus fortunei	392	All Species
Cephalotaxus fortunei	391	All Species
Cephalotaxus fortunei	390	All Species
Cephalotaxus fortunei	388	All Species
Cephalotaxus fortunei	387	All Species
Cephalotaxus fortunei	386	All Species
Cephalotaxus fortunei	385	All Species
Cephalotaxus fortunei	384	All Species
Cephalotaxus fortunei	382	All Species
Cephalotaxus fortunei	381	All Species
Cephalotaxus fortunei	380	All Species
Cephalotaxus fortunei	359	All Species
Cephalotaxus fortunei	358	All Species
Cephalotaxus fortunei	357	All Species
Cephalotaxus fortunei	356	All Species
Cephalotaxus fortunei	355	All Species
Cephalotaxus fortunei	354	All Species
Cephalotaxus fortunei	353	All Species
Cephalotaxus fortunei	352	All Species
Cephalotaxus fortunei	351	All Species
Cephalotaxus fortunei	350	All Species
Cephalotaxus fortunei	349	All Species
Cephalotaxus fortunei	348	All Species
Cephalotaxus fortunei	347	All Species
Cephalotaxus fortunei	346	All Species
Cephalotaxus fortunei	343	All Species
Cephalotaxus fortunei	342	All Species
Cephalotaxus fortunei	341	All Species
Cephalotaxus fortunei	322	All Species
Cephalotaxus fortunei	321	All Species
Cephalotaxus fortunei	320	All Species
Cephalotaxus fortunei	319	All Species
Cephalotaxus fortunei	318	All Species
Cephalotaxus fortunei	317	All Species
Cephalotaxus fortunei	316	All Species
Cephalotaxus fortunei	315	All Species
Cephalotaxus fortunei	314	All Species
Cephalotaxus fortunei	313	All Species
Cephalotaxus fortunei	312	All Species
Cephalotaxus fortunei	311	All Species
Cephalotaxus fortunei	310	All Species
Cephalotaxus fortunei	309	All Species
Cephalotaxus fortunei	308	All Species
Cephalotaxus fortunei	307	All Species
Cephalotaxus fortunei	306	All Species
Cephalotaxus fortunei	305	All Species
Cephalotaxus fortunei	304	All Species
Cephalotaxus fortunei	303	All Species
Cephalotaxus fortunei	286	All Species
Cephalotaxus fortunei	285	All Species
Cephalotaxus fortunei	284	All Species
Cephalotaxus fortunei	283	All Species
Cephalotaxus fortunei	282	All Species
Cephalotaxus fortunei	281	All Species
Cephalotaxus fortunei	280	All Species
Cephalotaxus fortunei	279	All Species
Cephalotaxus fortunei	278	All Species
Cephalotaxus fortunei	277	All Species
Cephalotaxus fortunei	276	All Species
Cephalotaxus fortunei	275	All Species
Cephalotaxus fortunei	274	All Species
Cephalotaxus fortunei	273	All Species
Cephalotaxus fortunei	272	All Species
Cephalotaxus fortunei	271	All Species
Cephalotaxus fortunei	270	All Species
Cephalotaxus fortunei	269	All Species
Cephalotaxus fortunei	268	All Species
Cephalotaxus fortunei	267	All Species
Cephalotaxus fortunei	250	All Species
Cephalotaxus fortunei	249	All Species
Cephalotaxus fortunei	248	All Species
Cephalotaxus fortunei	247	All Species
Cephalotaxus fortunei	246	All Species
Cephalotaxus fortunei	245	All Species
Cephalotaxus fortunei	244	All Species
Cephalotaxus fortunei	243	All Species
Cephalotaxus fortunei	242	All Species
Cephalotaxus fortunei	241	All Species
Cephalotaxus fortunei	240	All Species
Cephalotaxus fortunei	239	All Species
Cephalotaxus fortunei	238	All Species
Cephalotaxus fortunei	237	All Species
Cephalotaxus fortunei	236	All Species
Cephalotaxus fortunei	234	All Species
Cephalotaxus fortunei	233	All Species
Cephalotaxus fortunei	231	All Species
Cephalotaxus fortunei	219	All Species
Cephalotaxus fortunei	218	All Species
Cephalotaxus fortunei	217	All Species
Cephalotaxus fortunei	216	All Species
Cephalotaxus fortunei	215	All Species
Cephalotaxus fortunei	214	All Species
Cephalotaxus fortunei	213	All Species
Cephalotaxus fortunei	212	All Species
Cephalotaxus fortunei	211	All Species
Cephalotaxus fortunei	210	All Species
Cephalotaxus fortunei	209	All Species
Cephalotaxus fortunei	208	All Species
Cephalotaxus fortunei	207	All Species
Cephalotaxus fortunei	206	All Species
Cephalotaxus fortunei	205	All Species
Cephalotaxus fortunei	204	All Species
Cephalotaxus fortunei	203	All Species
Cephalotaxus fortunei	202	All Species
Cephalotaxus fortunei	201	All Species
Cephalotaxus fortunei	200	All Species
Cephalotaxus fortunei	199	All Species
Cephalotaxus fortunei	193	All Species
Cephalotaxus fortunei	192	All Species
Cephalotaxus fortunei	191	All Species
Cephalotaxus fortunei	190	All Species
Cephalotaxus fortunei	189	All Species
Cephalotaxus fortunei	188	All Species
Cephalotaxus fortunei	187	All Species
Cephalotaxus fortunei	186	All Species
Cephalotaxus fortunei	185	All Species
Cephalotaxus fortunei	184	All Species
Cephalotaxus fortunei	183	All Species
Cephalotaxus fortunei	182	All Species
Cephalotaxus fortunei	181	All Species
Cephalotaxus fortunei	178	All Species
Cephalotaxus fortunei	177	All Species
Cephalotaxus fortunei	176	All Species
Cephalotaxus fortunei	175	All Species
Cephalotaxus fortunei	174	All Species
Cephalotaxus fortunei	168	All Species
Cephalotaxus fortunei	167	All Species
Cephalotaxus fortunei	166	All Species
Cephalotaxus fortunei	165	All Species
Cephalotaxus fortunei	164	All Species
Cephalotaxus fortunei	163	All Species
Cephalotaxus fortunei	162	All Species
Cephalotaxus fortunei	161	All Species
Cephalotaxus fortunei	160	All Species
Cephalotaxus fortunei	159	All Species
Cephalotaxus fortunei	158	All Species
Cephalotaxus fortunei	157	All Species
Cephalotaxus fortunei	156	All Species
Cephalotaxus fortunei	155	All Species
Cephalotaxus fortunei	154	All Species
Cephalotaxus fortunei	152	All Species
Cephalotaxus fortunei	151	All Species
Cephalotaxus fortunei	141	All Species
Cephalotaxus fortunei	140	All Species
Cephalotaxus fortunei	139	All Species
Cephalotaxus fortunei	138	All Species
Cephalotaxus fortunei	136	All Species
Cephalotaxus fortunei	134	All Species
Cephalotaxus fortunei	133	All Species
Cephalotaxus fortunei	132	All Species
Cephalotaxus fortunei	131	All Species
Cephalotaxus fortunei	130	All Species
Cephalotaxus fortunei	129	All Species
Cephalotaxus fortunei	128	All Species
Cephalotaxus fortunei	127	All Species
Cephalotaxus fortunei	126	All Species
Cephalotaxus fortunei	125	All Species
Cephalotaxus fortunei	124	All Species
Cephalotaxus fortunei	123	All Species
Cephalotaxus fortunei	115	All Species
Cephalotaxus fortunei	114	All Species
Cephalotaxus fortunei	113	All Species
Cephalotaxus fortunei	112	All Species
Cephalotaxus fortunei	110	All Species
Cephalotaxus fortunei	109	All Species
Cephalotaxus fortunei	108	All Species
Cephalotaxus fortunei	107	All Species
Cephalotaxus fortunei	106	All Species
Cephalotaxus fortunei	104	All Species
Cephalotaxus fortunei	103	All Species
Cephalotaxus fortunei	102	All Species
Cephalotaxus fortunei	101	All Species
Cephalotaxus fortunei	89	All Species
Cephalotaxus fortunei var. alpina	506	All Species
Cephalotaxus fortunei var. alpina	464	All Species
Cephalotaxus fortunei var. alpina	463	All Species
Cephalotaxus fortunei var. alpina	422	All Species
Cephalotaxus fortunei var. alpina	304	All Species
Cephalotaxus fortunei var. alpina	268	All Species
Cephalotaxus fortunei var. alpina	234	All Species
Cephalotaxus fortunei var. alpina	233	All Species
Cephalotaxus fortunei var. alpina	230	All Species
Cephalotaxus fortunei var. alpina	202	All Species
Cephalotaxus fortunei var. alpina	201	All Species
Cephalotaxus fortunei var. alpina	200	All Species
Cephalotaxus fortunei var. alpina	199	All Species
Cephalotaxus fortunei var. alpina	178	All Species
Cephalotaxus fortunei var. alpina	176	All Species
Cephalotaxus fortunei var. alpina	175	All Species
Cephalotaxus fortunei var. alpina	174	All Species
Cephalotaxus fortunei var. alpina	152	All Species
Cephalotaxus fortunei var. alpina	151	All Species
Cephalotaxus fortunei var. alpina	150	All Species
Cephalotaxus hainanensis	105	All Species
Cephalotaxus hainanensis	104	All Species
Cephalotaxus hainanensis	92	All Species
Cephalotaxus hainanensis	62	All Species
Cephalotaxus hainanensis	61	All Species
Cephalotaxus latifolia	350	All Species
Cephalotaxus latifolia	311	All Species
Cephalotaxus latifolia	310	All Species
Cephalotaxus latifolia	248	All Species
Cephalotaxus latifolia	239	All Species
Cephalotaxus latifolia	234	All Species
Cephalotaxus latifolia	213	All Species
Cephalotaxus latifolia	185	All Species
Cephalotaxus latifolia	183	All Species
Cephalotaxus latifolia	161	All Species
Cephalotaxus latifolia	160	All Species
Cephalotaxus latifolia	130	All Species
Cephalotaxus oliveri	387	All Species
Cephalotaxus oliveri	386	All Species
Cephalotaxus oliveri	385	All Species
Cephalotaxus oliveri	351	All Species
Cephalotaxus oliveri	349	All Species
Cephalotaxus oliveri	348	All Species
Cephalotaxus oliveri	347	All Species
Cephalotaxus oliveri	346	All Species
Cephalotaxus oliveri	342	All Species
Cephalotaxus oliveri	316	All Species
Cephalotaxus oliveri	312	All Species
Cephalotaxus oliveri	311	All Species
Cephalotaxus oliveri	308	All Species
Cephalotaxus oliveri	305	All Species
Cephalotaxus oliveri	281	All Species
Cephalotaxus oliveri	280	All Species
Cephalotaxus oliveri	276	All Species
Cephalotaxus oliveri	275	All Species
Cephalotaxus oliveri	273	All Species
Cephalotaxus oliveri	247	All Species
Cephalotaxus oliveri	245	All Species
Cephalotaxus oliveri	244	All Species
Cephalotaxus oliveri	243	All Species
Cephalotaxus oliveri	242	All Species
Cephalotaxus oliveri	241	All Species
Cephalotaxus oliveri	240	All Species
Cephalotaxus oliveri	239	All Species
Cephalotaxus oliveri	238	All Species
Cephalotaxus oliveri	237	All Species
Cephalotaxus oliveri	235	All Species
Cephalotaxus oliveri	213	All Species
Cephalotaxus oliveri	212	All Species
Cephalotaxus oliveri	211	All Species
Cephalotaxus oliveri	210	All Species
Cephalotaxus oliveri	209	All Species
Cephalotaxus oliveri	208	All Species
Cephalotaxus oliveri	206	All Species
Cephalotaxus oliveri	189	All Species
Cephalotaxus oliveri	188	All Species
Cephalotaxus oliveri	187	All Species
Cephalotaxus oliveri	186	All Species
Cephalotaxus oliveri	185	All Species
Cephalotaxus oliveri	184	All Species
Cephalotaxus oliveri	183	All Species
Cephalotaxus oliveri	182	All Species
Cephalotaxus oliveri	176	All Species
Cephalotaxus oliveri	174	All Species
Cephalotaxus oliveri	163	All Species
Cephalotaxus oliveri	162	All Species
Cephalotaxus oliveri	161	All Species
Cephalotaxus oliveri	160	All Species
Cephalotaxus oliveri	159	All Species
Cephalotaxus oliveri	158	All Species
Cephalotaxus oliveri	157	All Species
Cephalotaxus oliveri	156	All Species
Cephalotaxus oliveri	152	All Species
Cephalotaxus oliveri	133	All Species
Cephalotaxus oliveri	129	All Species
Cephalotaxus oliveri	106	All Species
Cephalotaxus oliveri	105	All Species
Cephalotaxus oliveri	104	All Species
Cephalotaxus oliveri	101	All Species
Cephalotaxus sinensis	834	All Species
Cephalotaxus sinensis	755	All Species
Cephalotaxus sinensis	714	All Species
Cephalotaxus sinensis	595	All Species
Cephalotaxus sinensis	592	All Species
Cephalotaxus sinensis	587	All Species
Cephalotaxus sinensis	586	All Species
Cephalotaxus sinensis	552	All Species
Cephalotaxus sinensis	551	All Species
Cephalotaxus sinensis	550	All Species
Cephalotaxus sinensis	549	All Species
Cephalotaxus sinensis	548	All Species
Cephalotaxus sinensis	513	All Species
Cephalotaxus sinensis	512	All Species
Cephalotaxus sinensis	511	All Species
Cephalotaxus sinensis	510	All Species
Cephalotaxus sinensis	509	All Species
Cephalotaxus sinensis	508	All Species
Cephalotaxus sinensis	507	All Species
Cephalotaxus sinensis	506	All Species
Cephalotaxus sinensis	505	All Species
Cephalotaxus sinensis	478	All Species
Cephalotaxus sinensis	477	All Species
Cephalotaxus sinensis	476	All Species
Cephalotaxus sinensis	473	All Species
Cephalotaxus sinensis	472	All Species
Cephalotaxus sinensis	471	All Species
Cephalotaxus sinensis	470	All Species
Cephalotaxus sinensis	469	All Species
Cephalotaxus sinensis	468	All Species
Cephalotaxus sinensis	467	All Species
Cephalotaxus sinensis	466	All Species
Cephalotaxus sinensis	465	All Species
Cephalotaxus sinensis	464	All Species
Cephalotaxus sinensis	463	All Species
Cephalotaxus sinensis	438	All Species
Cephalotaxus sinensis	436	All Species
Cephalotaxus sinensis	435	All Species
Cephalotaxus sinensis	434	All Species
Cephalotaxus sinensis	433	All Species
Cephalotaxus sinensis	432	All Species
Cephalotaxus sinensis	431	All Species
Cephalotaxus sinensis	430	All Species
Cephalotaxus sinensis	428	All Species
Cephalotaxus sinensis	427	All Species
Cephalotaxus sinensis	426	All Species
Cephalotaxus sinensis	425	All Species
Cephalotaxus sinensis	424	All Species
Cephalotaxus sinensis	423	All Species
Cephalotaxus sinensis	422	All Species
Cephalotaxus sinensis	421	All Species
Cephalotaxus sinensis	396	All Species
Cephalotaxus sinensis	395	All Species
Cephalotaxus sinensis	394	All Species
Cephalotaxus sinensis	393	All Species
Cephalotaxus sinensis	392	All Species
Cephalotaxus sinensis	391	All Species
Cephalotaxus sinensis	390	All Species
Cephalotaxus sinensis	388	All Species
Cephalotaxus sinensis	386	All Species
Cephalotaxus sinensis	385	All Species
Cephalotaxus sinensis	384	All Species
Cephalotaxus sinensis	383	All Species
Cephalotaxus sinensis	382	All Species
Cephalotaxus sinensis	381	All Species
Cephalotaxus sinensis	380	All Species
Cephalotaxus sinensis	378	All Species
Cephalotaxus sinensis	358	All Species
Cephalotaxus sinensis	357	All Species
Cephalotaxus sinensis	356	All Species
Cephalotaxus sinensis	355	All Species
Cephalotaxus sinensis	354	All Species
Cephalotaxus sinensis	353	All Species
Cephalotaxus sinensis	352	All Species
Cephalotaxus sinensis	350	All Species
Cephalotaxus sinensis	349	All Species
Cephalotaxus sinensis	348	All Species
Cephalotaxus sinensis	346	All Species
Cephalotaxus sinensis	345	All Species
Cephalotaxus sinensis	344	All Species
Cephalotaxus sinensis	343	All Species
Cephalotaxus sinensis	342	All Species
Cephalotaxus sinensis	341	All Species
Cephalotaxus sinensis	330	All Species
Cephalotaxus sinensis	322	All Species
Cephalotaxus sinensis	321	All Species
Cephalotaxus sinensis	320	All Species
Cephalotaxus sinensis	319	All Species
Cephalotaxus sinensis	317	All Species
Cephalotaxus sinensis	316	All Species
Cephalotaxus sinensis	315	All Species
Cephalotaxus sinensis	314	All Species
Cephalotaxus sinensis	313	All Species
Cephalotaxus sinensis	312	All Species
Cephalotaxus sinensis	311	All Species
Cephalotaxus sinensis	310	All Species
Cephalotaxus sinensis	308	All Species
Cephalotaxus sinensis	307	All Species
Cephalotaxus sinensis	306	All Species
Cephalotaxus sinensis	305	All Species
Cephalotaxus sinensis	304	All Species
Cephalotaxus sinensis	285	All Species
Cephalotaxus sinensis	284	All Species
Cephalotaxus sinensis	283	All Species
Cephalotaxus sinensis	281	All Species
Cephalotaxus sinensis	280	All Species
Cephalotaxus sinensis	279	All Species
Cephalotaxus sinensis	278	All Species
Cephalotaxus sinensis	277	All Species
Cephalotaxus sinensis	276	All Species
Cephalotaxus sinensis	275	All Species
Cephalotaxus sinensis	274	All Species
Cephalotaxus sinensis	273	All Species
Cephalotaxus sinensis	271	All Species
Cephalotaxus sinensis	270	All Species
Cephalotaxus sinensis	269	All Species
Cephalotaxus sinensis	268	All Species
Cephalotaxus sinensis	250	All Species
Cephalotaxus sinensis	248	All Species
Cephalotaxus sinensis	247	All Species
Cephalotaxus sinensis	246	All Species
Cephalotaxus sinensis	245	All Species
Cephalotaxus sinensis	244	All Species
Cephalotaxus sinensis	243	All Species
Cephalotaxus sinensis	242	All Species
Cephalotaxus sinensis	241	All Species
Cephalotaxus sinensis	240	All Species
Cephalotaxus sinensis	239	All Species
Cephalotaxus sinensis	236	All Species
Cephalotaxus sinensis	235	All Species
Cephalotaxus sinensis	234	All Species
Cephalotaxus sinensis	233	All Species
Cephalotaxus sinensis	219	All Species
Cephalotaxus sinensis	216	All Species
Cephalotaxus sinensis	215	All Species
Cephalotaxus sinensis	213	All Species
Cephalotaxus sinensis	212	All Species
Cephalotaxus sinensis	211	All Species
Cephalotaxus sinensis	210	All Species
Cephalotaxus sinensis	209	All Species
Cephalotaxus sinensis	208	All Species
Cephalotaxus sinensis	203	All Species
Cephalotaxus sinensis	202	All Species
Cephalotaxus sinensis	201	All Species
Cephalotaxus sinensis	199	All Species
Cephalotaxus sinensis	196	All Species
Cephalotaxus sinensis	190	All Species
Cephalotaxus sinensis	188	All Species
Cephalotaxus sinensis	187	All Species
Cephalotaxus sinensis	186	All Species
Cephalotaxus sinensis	185	All Species
Cephalotaxus sinensis	184	All Species
Cephalotaxus sinensis	183	All Species
Cephalotaxus sinensis	182	All Species
Cephalotaxus sinensis	178	All Species
Cephalotaxus sinensis	177	All Species
Cephalotaxus sinensis	176	All Species
Cephalotaxus sinensis	174	All Species
Cephalotaxus sinensis	171	All Species
Cephalotaxus sinensis	163	All Species
Cephalotaxus sinensis	162	All Species
Cephalotaxus sinensis	161	All Species
Cephalotaxus sinensis	160	All Species
Cephalotaxus sinensis	159	All Species
Cephalotaxus sinensis	158	All Species
Cephalotaxus sinensis	157	All Species
Cephalotaxus sinensis	152	All Species
Cephalotaxus sinensis	145	All Species
Cephalotaxus sinensis	134	All Species
Cephalotaxus sinensis	130	All Species
Cephalotaxus sinensis	129	All Species
Cephalotaxus sinensis	127	All Species
Cephalotaxus sinensis	126	All Species
Cephalotaxus sinensis	124	All Species
Cephalotaxus sinensis	106	All Species
Cephalotaxus sinensis	105	All Species
Cephalotaxus sinensis	104	All Species
Cephalotaxus sinensis	101	All Species
Cephalotaxus sinensis	100	All Species
Cephalotaxus sinensis	93	All Species
Cephalotaxus sinensis	92	All Species
Cephalotaxus sinensis	84	All Species
Cephalotaxus sinensis	62	All Species
Cephalotaxus sinensis	61	All Species
Cryptomeria japonica var. sinensis	422	All Species
Cryptomeria japonica var. sinensis	342	All Species
Cryptomeria japonica var. sinensis	317	All Species
Cryptomeria japonica var. sinensis	305	All Species
Cryptomeria japonica var. sinensis	284	All Species
Cryptomeria japonica var. sinensis	273	All Species
Cryptomeria japonica var. sinensis	248	All Species
Cryptomeria japonica var. sinensis	236	All Species
Cryptomeria japonica var. sinensis	219	All Species
Cryptomeria japonica var. sinensis	192	All Species
Cunninghamia konishii	196	All Species
Cunninghamia konishii	171	All Species
Cunninghamia konishii	145	All Species
Cunninghamia lanceolata	782	All Species
Cunninghamia lanceolata	630	All Species
Cunninghamia lanceolata	586	All Species
Cunninghamia lanceolata	559	All Species
Cunninghamia lanceolata	550	All Species
Cunninghamia lanceolata	549	All Species
Cunninghamia lanceolata	513	All Species
Cunninghamia lanceolata	512	All Species
Cunninghamia lanceolata	510	All Species
Cunninghamia lanceolata	509	All Species
Cunninghamia lanceolata	508	All Species
Cunninghamia lanceolata	479	All Species
Cunninghamia lanceolata	478	All Species
Cunninghamia lanceolata	477	All Species
Cunninghamia lanceolata	473	All Species
Cunninghamia lanceolata	472	All Species
Cunninghamia lanceolata	471	All Species
Cunninghamia lanceolata	470	All Species
Cunninghamia lanceolata	469	All Species
Cunninghamia lanceolata	468	All Species
Cunninghamia lanceolata	467	All Species
Cunninghamia lanceolata	466	All Species
Cunninghamia lanceolata	465	All Species
Cunninghamia lanceolata	463	All Species
Cunninghamia lanceolata	438	All Species
Cunninghamia lanceolata	437	All Species
Cunninghamia lanceolata	436	All Species
Cunninghamia lanceolata	435	All Species
Cunninghamia lanceolata	432	All Species
Cunninghamia lanceolata	431	All Species
Cunninghamia lanceolata	430	All Species
Cunninghamia lanceolata	429	All Species
Cunninghamia lanceolata	428	All Species
Cunninghamia lanceolata	427	All Species
Cunninghamia lanceolata	426	All Species
Cunninghamia lanceolata	425	All Species
Cunninghamia lanceolata	424	All Species
Cunninghamia lanceolata	423	All Species
Cunninghamia lanceolata	422	All Species
Cunninghamia lanceolata	421	All Species
Cunninghamia lanceolata	420	All Species
Cunninghamia lanceolata	397	All Species
Cunninghamia lanceolata	396	All Species
Cunninghamia lanceolata	395	All Species
Cunninghamia lanceolata	394	All Species
Cunninghamia lanceolata	392	All Species
Cunninghamia lanceolata	391	All Species
Cunninghamia lanceolata	390	All Species
Cunninghamia lanceolata	388	All Species
Cunninghamia lanceolata	387	All Species
Cunninghamia lanceolata	386	All Species
Cunninghamia lanceolata	385	All Species
Cunninghamia lanceolata	384	All Species
Cunninghamia lanceolata	381	All Species
Cunninghamia lanceolata	380	All Species
Cunninghamia lanceolata	359	All Species
Cunninghamia lanceolata	358	All Species
Cunninghamia lanceolata	357	All Species
Cunninghamia lanceolata	356	All Species
Cunninghamia lanceolata	355	All Species
Cunninghamia lanceolata	354	All Species
Cunninghamia lanceolata	353	All Species
Cunninghamia lanceolata	352	All Species
Cunninghamia lanceolata	351	All Species
Cunninghamia lanceolata	350	All Species
Cunninghamia lanceolata	349	All Species
Cunninghamia lanceolata	348	All Species
Cunninghamia lanceolata	347	All Species
Cunninghamia lanceolata	346	All Species
Cunninghamia lanceolata	343	All Species
Cunninghamia lanceolata	342	All Species
Cunninghamia lanceolata	341	All Species
Cunninghamia lanceolata	322	All Species
Cunninghamia lanceolata	321	All Species
Cunninghamia lanceolata	320	All Species
Cunninghamia lanceolata	319	All Species
Cunninghamia lanceolata	318	All Species
Cunninghamia lanceolata	317	All Species
Cunninghamia lanceolata	316	All Species
Cunninghamia lanceolata	315	All Species
Cunninghamia lanceolata	314	All Species
Cunninghamia lanceolata	313	All Species
Cunninghamia lanceolata	312	All Species
Cunninghamia lanceolata	311	All Species
Cunninghamia lanceolata	310	All Species
Cunninghamia lanceolata	309	All Species
Cunninghamia lanceolata	308	All Species
Cunninghamia lanceolata	307	All Species
Cunninghamia lanceolata	306	All Species
Cunninghamia lanceolata	305	All Species
Cunninghamia lanceolata	304	All Species
Cunninghamia lanceolata	303	All Species
Cunninghamia lanceolata	286	All Species
Cunninghamia lanceolata	285	All Species
Cunninghamia lanceolata	284	All Species
Cunninghamia lanceolata	283	All Species
Cunninghamia lanceolata	282	All Species
Cunninghamia lanceolata	281	All Species
Cunninghamia lanceolata	280	All Species
Cunninghamia lanceolata	279	All Species
Cunninghamia lanceolata	278	All Species
Cunninghamia lanceolata	277	All Species
Cunninghamia lanceolata	276	All Species
Cunninghamia lanceolata	275	All Species
Cunninghamia lanceolata	274	All Species
Cunninghamia lanceolata	273	All Species
Cunninghamia lanceolata	272	All Species
Cunninghamia lanceolata	271	All Species
Cunninghamia lanceolata	270	All Species
Cunninghamia lanceolata	269	All Species
Cunninghamia lanceolata	268	All Species
Cunninghamia lanceolata	250	All Species
Cunninghamia lanceolata	249	All Species
Cunninghamia lanceolata	248	All Species
Cunninghamia lanceolata	247	All Species
Cunninghamia lanceolata	246	All Species
Cunninghamia lanceolata	245	All Species
Cunninghamia lanceolata	244	All Species
Cunninghamia lanceolata	243	All Species
Cunninghamia lanceolata	242	All Species
Cunninghamia lanceolata	241	All Species
Cunninghamia lanceolata	240	All Species
Cunninghamia lanceolata	239	All Species
Cunninghamia lanceolata	238	All Species
Cunninghamia lanceolata	237	All Species
Cunninghamia lanceolata	236	All Species
Cunninghamia lanceolata	235	All Species
Cunninghamia lanceolata	234	All Species
Cunninghamia lanceolata	233	All Species
Cunninghamia lanceolata	219	All Species
Cunninghamia lanceolata	218	All Species
Cunninghamia lanceolata	217	All Species
Cunninghamia lanceolata	216	All Species
Cunninghamia lanceolata	215	All Species
Cunninghamia lanceolata	214	All Species
Cunninghamia lanceolata	213	All Species
Cunninghamia lanceolata	212	All Species
Cunninghamia lanceolata	211	All Species
Cunninghamia lanceolata	210	All Species
Cunninghamia lanceolata	209	All Species
Cunninghamia lanceolata	208	All Species
Cunninghamia lanceolata	207	All Species
Cunninghamia lanceolata	206	All Species
Cunninghamia lanceolata	205	All Species
Cunninghamia lanceolata	204	All Species
Cunninghamia lanceolata	203	All Species
Cunninghamia lanceolata	202	All Species
Cunninghamia lanceolata	201	All Species
Cunninghamia lanceolata	199	All Species
Cunninghamia lanceolata	193	All Species
Cunninghamia lanceolata	192	All Species
Cunninghamia lanceolata	191	All Species
Cunninghamia lanceolata	190	All Species
Cunninghamia lanceolata	189	All Species
Cunninghamia lanceolata	188	All Species
Cunninghamia lanceolata	187	All Species
Cunninghamia lanceolata	186	All Species
Cunninghamia lanceolata	185	All Species
Cunninghamia lanceolata	184	All Species
Cunninghamia lanceolata	183	All Species
Cunninghamia lanceolata	182	All Species
Cunninghamia lanceolata	181	All Species
Cunninghamia lanceolata	180	All Species
Cunninghamia lanceolata	179	All Species
Cunninghamia lanceolata	178	All Species
Cunninghamia lanceolata	177	All Species
Cunninghamia lanceolata	176	All Species
Cunninghamia lanceolata	175	All Species
Cunninghamia lanceolata	168	All Species
Cunninghamia lanceolata	167	All Species
Cunninghamia lanceolata	166	All Species
Cunninghamia lanceolata	165	All Species
Cunninghamia lanceolata	164	All Species
Cunninghamia lanceolata	163	All Species
Cunninghamia lanceolata	162	All Species
Cunninghamia lanceolata	161	All Species
Cunninghamia lanceolata	160	All Species
Cunninghamia lanceolata	159	All Species
Cunninghamia lanceolata	158	All Species
Cunninghamia lanceolata	157	All Species
Cunninghamia lanceolata	156	All Species
Cunninghamia lanceolata	155	All Species
Cunninghamia lanceolata	154	All Species
Cunninghamia lanceolata	152	All Species
Cunninghamia lanceolata	150	All Species
Cunninghamia lanceolata	141	All Species
Cunninghamia lanceolata	140	All Species
Cunninghamia lanceolata	139	All Species
Cunninghamia lanceolata	138	All Species
Cunninghamia lanceolata	137	All Species
Cunninghamia lanceolata	136	All Species
Cunninghamia lanceolata	135	All Species
Cunninghamia lanceolata	134	All Species
Cunninghamia lanceolata	133	All Species
Cunninghamia lanceolata	132	All Species
Cunninghamia lanceolata	131	All Species
Cunninghamia lanceolata	130	All Species
Cunninghamia lanceolata	129	All Species
Cunninghamia lanceolata	128	All Species
Cunninghamia lanceolata	127	All Species
Cunninghamia lanceolata	126	All Species
Cunninghamia lanceolata	124	All Species
Cunninghamia lanceolata	123	All Species
Cunninghamia lanceolata	114	All Species
Cunninghamia lanceolata	113	All Species
Cunninghamia lanceolata	112	All Species
Cunninghamia lanceolata	111	All Species
Cunninghamia lanceolata	110	All Species
Cunninghamia lanceolata	109	All Species
Cunninghamia lanceolata	108	All Species
Cunninghamia lanceolata	107	All Species
Cunninghamia lanceolata	106	All Species
Cunninghamia lanceolata	105	All Species
Cunninghamia lanceolata	104	All Species
Cunninghamia lanceolata	103	All Species
Cunninghamia lanceolata	101	All Species
Cunninghamia lanceolata	93	All Species
Cunninghamia lanceolata	92	All Species
Cunninghamia lanceolata	91	All Species
Cunninghamia lanceolata	90	All Species
Cunninghamia lanceolata	89	All Species
Cunninghamia lanceolata	83	All Species
Cunninghamia lanceolata	78	All Species
Cupressus duclouxiana	463	All Species
Cupressus duclouxiana	422	All Species
Cupressus duclouxiana	420	All Species
Cupressus duclouxiana	384	All Species
Cupressus duclouxiana	380	All Species
Cupressus duclouxiana	379	All Species
Cupressus duclouxiana	375	All Species
Cupressus duclouxiana	374	All Species
Cupressus duclouxiana	373	All Species
Cupressus duclouxiana	372	All Species
Cupressus duclouxiana	371	All Species
Cupressus duclouxiana	366	All Species
Cupressus duclouxiana	342	All Species
Cupressus duclouxiana	341	All Species
Cupressus duclouxiana	337	All Species
Cupressus duclouxiana	336	All Species
Cupressus duclouxiana	335	All Species
Cupressus duclouxiana	303	All Species
Cupressus duclouxiana	299	All Species
Cupressus duclouxiana	298	All Species
Cupressus duclouxiana	268	All Species
Cupressus duclouxiana	265	All Species
Cupressus duclouxiana	264	All Species
Cupressus duclouxiana	258	All Species
Cupressus duclouxiana	239	All Species
Cupressus duclouxiana	238	All Species
Cupressus duclouxiana	234	All Species
Cupressus duclouxiana	233	All Species
Cupressus duclouxiana	231	All Species
Cupressus duclouxiana	230	All Species
Cupressus duclouxiana	206	All Species
Cupressus duclouxiana	205	All Species
Cupressus duclouxiana	202	All Species
Cupressus duclouxiana	201	All Species
Cupressus duclouxiana	200	All Species
Cupressus duclouxiana	199	All Species
Cupressus duclouxiana	182	All Species
Cupressus duclouxiana	181	All Species
Cupressus duclouxiana	178	All Species
Cupressus duclouxiana	177	All Species
Cupressus duclouxiana	176	All Species
Cupressus duclouxiana	175	All Species
Cupressus duclouxiana	174	All Species
Cupressus duclouxiana	158	All Species
Cupressus duclouxiana	155	All Species
Cupressus duclouxiana	154	All Species
Cupressus duclouxiana	152	All Species
Cupressus duclouxiana	150	All Species
Cupressus duclouxiana	149	All Species
Cupressus duclouxiana	130	All Species
Cupressus duclouxiana	128	All Species
Cupressus duclouxiana	127	All Species
Cupressus duclouxiana	126	All Species
Cupressus duclouxiana	125	All Species
Cupressus duclouxiana	124	All Species
Cupressus duclouxiana	123	All Species
Cupressus duclouxiana	105	All Species
Cupressus duclouxiana	104	All Species
Cupressus duclouxiana	103	All Species
Cupressus duclouxiana	101	All Species
Cupressus funebris	840	All Species
Cupressus funebris	834	All Species
Cupressus funebris	797	All Species
Cupressus funebris	670	All Species
Cupressus funebris	555	All Species
Cupressus funebris	554	All Species
Cupressus funebris	552	All Species
Cupressus funebris	513	All Species
Cupressus funebris	512	All Species
Cupressus funebris	509	All Species
Cupressus funebris	480	All Species
Cupressus funebris	479	All Species
Cupressus funebris	478	All Species
Cupressus funebris	477	All Species
Cupressus funebris	471	All Species
Cupressus funebris	470	All Species
Cupressus funebris	468	All Species
Cupressus funebris	467	All Species
Cupressus funebris	466	All Species
Cupressus funebris	465	All Species
Cupressus funebris	464	All Species
Cupressus funebris	438	All Species
Cupressus funebris	436	All Species
Cupressus funebris	435	All Species
Cupressus funebris	432	All Species
Cupressus funebris	431	All Species
Cupressus funebris	428	All Species
Cupressus funebris	426	All Species
Cupressus funebris	425	All Species
Cupressus funebris	424	All Species
Cupressus funebris	423	All Species
Cupressus funebris	422	All Species
Cupressus funebris	396	All Species
Cupressus funebris	391	All Species
Cupressus funebris	390	All Species
Cupressus funebris	389	All Species
Cupressus funebris	388	All Species
Cupressus funebris	387	All Species
Cupressus funebris	386	All Species
Cupressus funebris	385	All Species
Cupressus funebris	384	All Species
Cupressus funebris	383	All Species
Cupressus funebris	382	All Species
Cupressus funebris	381	All Species
Cupressus funebris	380	All Species
Cupressus funebris	379	All Species
Cupressus funebris	378	All Species
Cupressus funebris	359	All Species
Cupressus funebris	358	All Species
Cupressus funebris	357	All Species
Cupressus funebris	356	All Species
Cupressus funebris	355	All Species
Cupressus funebris	354	All Species
Cupressus funebris	353	All Species
Cupressus funebris	352	All Species
Cupressus funebris	350	All Species
Cupressus funebris	349	All Species
Cupressus funebris	348	All Species
Cupressus funebris	347	All Species
Cupressus funebris	346	All Species
Cupressus funebris	345	All Species
Cupressus funebris	344	All Species
Cupressus funebris	343	All Species
Cupressus funebris	342	All Species
Cupressus funebris	341	All Species
Cupressus funebris	322	All Species
Cupressus funebris	321	All Species
Cupressus funebris	320	All Species
Cupressus funebris	319	All Species
Cupressus funebris	317	All Species
Cupressus funebris	316	All Species
Cupressus funebris	315	All Species
Cupressus funebris	314	All Species
Cupressus funebris	313	All Species
Cupressus funebris	312	All Species
Cupressus funebris	311	All Species
Cupressus funebris	310	All Species
Cupressus funebris	309	All Species
Cupressus funebris	308	All Species
Cupressus funebris	307	All Species
Cupressus funebris	306	All Species
Cupressus funebris	305	All Species
Cupressus funebris	304	All Species
Cupressus funebris	303	All Species
Cupressus funebris	298	All Species
Cupressus funebris	286	All Species
Cupressus funebris	285	All Species
Cupressus funebris	284	All Species
Cupressus funebris	282	All Species
Cupressus funebris	281	All Species
Cupressus funebris	280	All Species
Cupressus funebris	279	All Species
Cupressus funebris	278	All Species
Cupressus funebris	277	All Species
Cupressus funebris	276	All Species
Cupressus funebris	275	All Species
Cupressus funebris	274	All Species
Cupressus funebris	273	All Species
Cupressus funebris	272	All Species
Cupressus funebris	271	All Species
Cupressus funebris	270	All Species
Cupressus funebris	269	All Species
Cupressus funebris	268	All Species
Cupressus funebris	267	All Species
Cupressus funebris	250	All Species
Cupressus funebris	249	All Species
Cupressus funebris	248	All Species
Cupressus funebris	245	All Species
Cupressus funebris	244	All Species
Cupressus funebris	243	All Species
Cupressus funebris	242	All Species
Cupressus funebris	241	All Species
Cupressus funebris	240	All Species
Cupressus funebris	239	All Species
Cupressus funebris	238	All Species
Cupressus funebris	237	All Species
Cupressus funebris	236	All Species
Cupressus funebris	235	All Species
Cupressus funebris	234	All Species
Cupressus funebris	233	All Species
Cupressus funebris	231	All Species
Cupressus funebris	219	All Species
Cupressus funebris	218	All Species
Cupressus funebris	217	All Species
Cupressus funebris	216	All Species
Cupressus funebris	215	All Species
Cupressus funebris	214	All Species
Cupressus funebris	213	All Species
Cupressus funebris	212	All Species
Cupressus funebris	211	All Species
Cupressus funebris	210	All Species
Cupressus funebris	209	All Species
Cupressus funebris	208	All Species
Cupressus funebris	207	All Species
Cupressus funebris	206	All Species
Cupressus funebris	205	All Species
Cupressus funebris	204	All Species
Cupressus funebris	203	All Species
Cupressus funebris	202	All Species
Cupressus funebris	193	All Species
Cupressus funebris	192	All Species
Cupressus funebris	191	All Species
Cupressus funebris	189	All Species
Cupressus funebris	188	All Species
Cupressus funebris	187	All Species
Cupressus funebris	186	All Species
Cupressus funebris	185	All Species
Cupressus funebris	184	All Species
Cupressus funebris	183	All Species
Cupressus funebris	182	All Species
Cupressus funebris	181	All Species
Cupressus funebris	180	All Species
Cupressus funebris	179	All Species
Cupressus funebris	178	All Species
Cupressus funebris	175	All Species
Cupressus funebris	168	All Species
Cupressus funebris	167	All Species
Cupressus funebris	166	All Species
Cupressus funebris	165	All Species
Cupressus funebris	164	All Species
Cupressus funebris	163	All Species
Cupressus funebris	162	All Species
Cupressus funebris	161	All Species
Cupressus funebris	160	All Species
Cupressus funebris	159	All Species
Cupressus funebris	158	All Species
Cupressus funebris	157	All Species
Cupressus funebris	156	All Species
Cupressus funebris	155	All Species
Cupressus funebris	152	All Species
Cupressus funebris	141	All Species
Cupressus funebris	139	All Species
Cupressus funebris	136	All Species
Cupressus funebris	134	All Species
Cupressus funebris	133	All Species
Cupressus funebris	130	All Species
Cupressus funebris	129	All Species
Cupressus funebris	128	All Species
Cupressus funebris	127	All Species
Cupressus funebris	126	All Species
Cupressus funebris	123	All Species
Cupressus funebris	114	All Species
Cupressus funebris	113	All Species
Cupressus funebris	105	All Species
Cupressus funebris	104	All Species
Cupressus funebris	103	All Species
Cupressus gigantea	375	All Species
Cupressus gigantea	374	All Species
Cupressus gigantea	373	All Species
Cupressus gigantea	372	All Species
Cupressus gigantea	371	All Species
Cupressus gigantea	337	All Species
Cupressus gigantea	336	All Species
Cupressus gigantea	335	All Species
Cupressus gigantea	299	All Species
Cupressus gigantea	298	All Species
Cupressus gigantea	296	All Species
Cupressus gigantea	295	All Species
Cupressus gigantea	294	All Species
Cupressus gigantea	293	All Species
Cupressus gigantea	290	All Species
Cupressus gigantea	264	All Species
Cupressus torulosa	375	All Species
Cupressus torulosa	374	All Species
Cupressus torulosa	373	All Species
Cupressus torulosa	372	All Species
Cupressus torulosa	371	All Species
Cupressus torulosa	366	All Species
Cupressus torulosa	337	All Species
Cupressus torulosa	336	All Species
Cupressus torulosa	335	All Species
Cupressus torulosa	299	All Species
Cupressus torulosa	298	All Species
Cupressus torulosa	296	All Species
Cupressus torulosa	295	All Species
Cupressus torulosa	264	All Species
Cupressus torulosa	230	All Species
Cupressus torulosa	174	All Species
Cupressus torulosa	150	All Species
Cycas balansae	185	All Species
Cycas balansae	184	All Species
Cycas balansae	178	All Species
Cycas balansae	161	All Species
Cycas balansae	160	All Species
Cycas balansae	159	All Species
Cycas balansae	152	All Species
Cycas balansae	148	All Species
Cycas balansae	134	All Species
Cycas balansae	127	All Species
Cycas balansae	126	All Species
Cycas balansae	108	All Species
Cycas balansae	107	All Species
Cycas balansae	103	All Species
Cycas balansae	102	All Species
Cycas balansae	101	All Species
Cycas balansae	91	All Species
Cycas balansae	90	All Species
Cycas balansae	89	All Species
Cycas balansae	83	All Species
Cycas pectinata	103	All Species
Cycas pectinata	102	All Species
Cycas pectinata	84	All Species
Cycas pectinata	83	All Species
Cycas revoluta	284	All Species
Cycas revoluta	250	All Species
Cycas revoluta	249	All Species
Cycas revoluta	248	All Species
Cycas revoluta	219	All Species
Cycas revoluta	218	All Species
Cycas revoluta	217	All Species
Cycas revoluta	216	All Species
Cycas revoluta	193	All Species
Cycas revoluta	192	All Species
Cycas revoluta	191	All Species
Cycas revoluta	168	All Species
Cycas revoluta	167	All Species
Cycas revoluta	166	All Species
Cycas revoluta	141	All Species
Cycas taiwaniana	219	All Species
Cycas taiwaniana	218	All Species
Cycas taiwaniana	202	All Species
Cycas taiwaniana	201	All Species
Cycas taiwaniana	185	All Species
Cycas taiwaniana	184	All Species
Cycas taiwaniana	178	All Species
Cycas taiwaniana	176	All Species
Cycas taiwaniana	168	All Species
Cycas taiwaniana	165	All Species
Cycas taiwaniana	161	All Species
Cycas taiwaniana	160	All Species
Cycas taiwaniana	159	All Species
Cycas taiwaniana	158	All Species
Cycas taiwaniana	152	All Species
Cycas taiwaniana	141	All Species
Cycas taiwaniana	138	All Species
Cycas taiwaniana	134	All Species
Cycas taiwaniana	127	All Species
Cycas taiwaniana	126	All Species
Cycas taiwaniana	114	All Species
Cycas taiwaniana	112	All Species
Cycas taiwaniana	111	All Species
Cycas taiwaniana	103	All Species
Cycas taiwaniana	101	All Species
Cycas taiwaniana	89	All Species
Cycas taiwaniana	61	All Species
Dacrycarpus imbricatus	158	All Species
Dacrycarpus imbricatus	134	All Species
Dacrycarpus imbricatus	130	All Species
Dacrycarpus imbricatus	111	All Species
Dacrycarpus imbricatus	110	All Species
Dacrycarpus imbricatus	109	All Species
Dacrycarpus imbricatus	108	All Species
Dacrycarpus imbricatus	105	All Species
Dacrycarpus imbricatus	103	All Species
Dacrycarpus imbricatus	91	All Species
Dacrycarpus imbricatus	78	All Species
Dacrycarpus imbricatus	62	All Species
Dacrycarpus imbricatus	61	All Species
Dacrydium pectinatum	65	All Species
Dacrydium pectinatum	62	All Species
Dacrydium pectinatum	61	All Species
Ephedra distachya	1032	All Species
Ephedra distachya	1004	All Species
Ephedra distachya	1003	All Species
Ephedra distachya	977	All Species
Ephedra distachya	976	All Species
Ephedra distachya	974	All Species
Ephedra distachya	948	All Species
Ephedra distachya	945	All Species
Ephedra distachya	944	All Species
Ephedra distachya	941	All Species
Ephedra distachya	901	All Species
Ephedra distachya	892	All Species
Ephedra distachya	860	All Species
Ephedra distachya	805	All Species
Ephedra distachya	763	All Species
Ephedra equisetina	1032	All Species
Ephedra equisetina	989	All Species
Ephedra equisetina	987	All Species
Ephedra equisetina	977	All Species
Ephedra equisetina	976	All Species
Ephedra equisetina	975	All Species
Ephedra equisetina	974	All Species
Ephedra equisetina	972	All Species
Ephedra equisetina	971	All Species
Ephedra equisetina	961	All Species
Ephedra equisetina	959	All Species
Ephedra equisetina	957	All Species
Ephedra equisetina	948	All Species
Ephedra equisetina	945	All Species
Ephedra equisetina	944	All Species
Ephedra equisetina	941	All Species
Ephedra equisetina	939	All Species
Ephedra equisetina	925	All Species
Ephedra equisetina	924	All Species
Ephedra equisetina	923	All Species
Ephedra equisetina	922	All Species
Ephedra equisetina	920	All Species
Ephedra equisetina	902	All Species
Ephedra equisetina	901	All Species
Ephedra equisetina	884	All Species
Ephedra equisetina	883	All Species
Ephedra equisetina	882	All Species
Ephedra equisetina	881	All Species
Ephedra equisetina	880	All Species
Ephedra equisetina	860	All Species
Ephedra equisetina	855	All Species
Ephedra equisetina	839	All Species
Ephedra equisetina	838	All Species
Ephedra equisetina	837	All Species
Ephedra equisetina	810	All Species
Ephedra equisetina	805	All Species
Ephedra equisetina	797	All Species
Ephedra equisetina	796	All Species
Ephedra equisetina	795	All Species
Ephedra equisetina	791	All Species
Ephedra equisetina	780	All Species
Ephedra equisetina	755	All Species
Ephedra equisetina	753	All Species
Ephedra equisetina	749	All Species
Ephedra equisetina	712	All Species
Ephedra equisetina	711	All Species
Ephedra equisetina	707	All Species
Ephedra equisetina	706	All Species
Ephedra equisetina	704	All Species
Ephedra equisetina	703	All Species
Ephedra equisetina	673	All Species
Ephedra equisetina	670	All Species
Ephedra equisetina	666	All Species
Ephedra equisetina	665	All Species
Ephedra equisetina	662	All Species
Ephedra equisetina	661	All Species
Ephedra equisetina	633	All Species
Ephedra equisetina	632	All Species
Ephedra equisetina	631	All Species
Ephedra equisetina	630	All Species
Ephedra equisetina	627	All Species
Ephedra equisetina	626	All Species
Ephedra equisetina	625	All Species
Ephedra equisetina	622	All Species
Ephedra equisetina	619	All Species
Ephedra equisetina	594	All Species
Ephedra equisetina	593	All Species
Ephedra equisetina	590	All Species
Ephedra equisetina	587	All Species
Ephedra equisetina	586	All Species
Ephedra equisetina	585	All Species
Ephedra equisetina	584	All Species
Ephedra equisetina	582	All Species
Ephedra equisetina	550	All Species
Ephedra equisetina	547	All Species
Ephedra equisetina	546	All Species
Ephedra equisetina	506	All Species
Ephedra equisetina	505	All Species
Ephedra equisetina	504	All Species
Ephedra fedtschenkoae	1001	All Species
Ephedra fedtschenkoae	973	All Species
Ephedra fedtschenkoae	972	All Species
Ephedra fedtschenkoae	941	All Species
Ephedra fedtschenkoae	860	All Species
Ephedra fedtschenkoae	726	All Species
Ephedra gerardiana	976	All Species
Ephedra gerardiana	945	All Species
Ephedra gerardiana	944	All Species
Ephedra gerardiana	902	All Species
Ephedra gerardiana	852	All Species
Ephedra gerardiana	661	All Species
Ephedra gerardiana	623	All Species
Ephedra gerardiana	622	All Species
Ephedra gerardiana	620	All Species
Ephedra gerardiana	619	All Species
Ephedra gerardiana	543	All Species
Ephedra gerardiana	503	All Species
Ephedra gerardiana	496	All Species
Ephedra gerardiana	457	All Species
Ephedra gerardiana	453	All Species
Ephedra gerardiana	444	All Species
Ephedra gerardiana	415	All Species
Ephedra gerardiana	414	All Species
Ephedra gerardiana	412	All Species
Ephedra gerardiana	411	All Species
Ephedra gerardiana	410	All Species
Ephedra gerardiana	402	All Species
Ephedra gerardiana	372	All Species
Ephedra gerardiana	371	All Species
Ephedra gerardiana	369	All Species
Ephedra gerardiana	366	All Species
Ephedra gerardiana	365	All Species
Ephedra gerardiana	331	All Species
Ephedra gerardiana	330	All Species
Ephedra gerardiana	329	All Species
Ephedra gerardiana	328	All Species
Ephedra gerardiana	327	All Species
Ephedra gerardiana	299	All Species
Ephedra gerardiana	298	All Species
Ephedra gerardiana	296	All Species
Ephedra gerardiana	295	All Species
Ephedra gerardiana	293	All Species
Ephedra gerardiana	291	All Species
Ephedra gerardiana	289	All Species
Ephedra gerardiana	264	All Species
Ephedra gerardiana	258	All Species
Ephedra intermedia	1136	All Species
Ephedra intermedia	1124	All Species
Ephedra intermedia	1122	All Species
Ephedra intermedia	1121	All Species
Ephedra intermedia	1108	All Species
Ephedra intermedia	1107	All Species
Ephedra intermedia	1084	All Species
Ephedra intermedia	1065	All Species
Ephedra intermedia	1064	All Species
Ephedra intermedia	1063	All Species
Ephedra intermedia	1055	All Species
Ephedra intermedia	1042	All Species
Ephedra intermedia	1041	All Species
Ephedra intermedia	1032	All Species
Ephedra intermedia	1018	All Species
Ephedra intermedia	1003	All Species
Ephedra intermedia	1001	All Species
Ephedra intermedia	1000	All Species
Ephedra intermedia	991	All Species
Ephedra intermedia	990	All Species
Ephedra intermedia	989	All Species
Ephedra intermedia	987	All Species
Ephedra intermedia	977	All Species
Ephedra intermedia	976	All Species
Ephedra intermedia	974	All Species
Ephedra intermedia	973	All Species
Ephedra intermedia	972	All Species
Ephedra intermedia	963	All Species
Ephedra intermedia	962	All Species
Ephedra intermedia	961	All Species
Ephedra intermedia	959	All Species
Ephedra intermedia	957	All Species
Ephedra intermedia	948	All Species
Ephedra intermedia	945	All Species
Ephedra intermedia	944	All Species
Ephedra intermedia	941	All Species
Ephedra intermedia	939	All Species
Ephedra intermedia	928	All Species
Ephedra intermedia	927	All Species
Ephedra intermedia	926	All Species
Ephedra intermedia	925	All Species
Ephedra intermedia	924	All Species
Ephedra intermedia	923	All Species
Ephedra intermedia	922	All Species
Ephedra intermedia	920	All Species
Ephedra intermedia	902	All Species
Ephedra intermedia	901	All Species
Ephedra intermedia	900	All Species
Ephedra intermedia	892	All Species
Ephedra intermedia	887	All Species
Ephedra intermedia	884	All Species
Ephedra intermedia	883	All Species
Ephedra intermedia	882	All Species
Ephedra intermedia	881	All Species
Ephedra intermedia	880	All Species
Ephedra intermedia	879	All Species
Ephedra intermedia	877	All Species
Ephedra intermedia	860	All Species
Ephedra intermedia	859	All Species
Ephedra intermedia	855	All Species
Ephedra intermedia	842	All Species
Ephedra intermedia	841	All Species
Ephedra intermedia	837	All Species
Ephedra intermedia	836	All Species
Ephedra intermedia	835	All Species
Ephedra intermedia	834	All Species
Ephedra intermedia	832	All Species
Ephedra intermedia	810	All Species
Ephedra intermedia	805	All Species
Ephedra intermedia	796	All Species
Ephedra intermedia	795	All Species
Ephedra intermedia	794	All Species
Ephedra intermedia	793	All Species
Ephedra intermedia	792	All Species
Ephedra intermedia	791	All Species
Ephedra intermedia	790	All Species
Ephedra intermedia	789	All Species
Ephedra intermedia	777	All Species
Ephedra intermedia	763	All Species
Ephedra intermedia	753	All Species
Ephedra intermedia	752	All Species
Ephedra intermedia	751	All Species
Ephedra intermedia	750	All Species
Ephedra intermedia	749	All Species
Ephedra intermedia	743	All Species
Ephedra intermedia	714	All Species
Ephedra intermedia	707	All Species
Ephedra intermedia	706	All Species
Ephedra intermedia	704	All Species
Ephedra intermedia	703	All Species
Ephedra intermedia	697	All Species
Ephedra intermedia	682	All Species
Ephedra intermedia	669	All Species
Ephedra intermedia	668	All Species
Ephedra intermedia	666	All Species
Ephedra intermedia	665	All Species
Ephedra intermedia	662	All Species
Ephedra intermedia	661	All Species
Ephedra intermedia	653	All Species
Ephedra intermedia	644	All Species
Ephedra intermedia	643	All Species
Ephedra intermedia	627	All Species
Ephedra intermedia	626	All Species
Ephedra intermedia	624	All Species
Ephedra intermedia	623	All Species
Ephedra intermedia	622	All Species
Ephedra intermedia	620	All Species
Ephedra intermedia	619	All Species
Ephedra intermedia	612	All Species
Ephedra intermedia	609	All Species
Ephedra intermedia	607	All Species
Ephedra intermedia	592	All Species
Ephedra intermedia	590	All Species
Ephedra intermedia	589	All Species
Ephedra intermedia	588	All Species
Ephedra intermedia	587	All Species
Ephedra intermedia	586	All Species
Ephedra intermedia	585	All Species
Ephedra intermedia	582	All Species
Ephedra intermedia	579	All Species
Ephedra intermedia	550	All Species
Ephedra intermedia	549	All Species
Ephedra intermedia	548	All Species
Ephedra intermedia	547	All Species
Ephedra intermedia	546	All Species
Ephedra intermedia	545	All Species
Ephedra intermedia	544	All Species
Ephedra intermedia	543	All Species
Ephedra intermedia	507	All Species
Ephedra intermedia	506	All Species
Ephedra intermedia	505	All Species
Ephedra intermedia	504	All Species
Ephedra intermedia	464	All Species
Ephedra intermedia	457	All Species
Ephedra intermedia	453	All Species
Ephedra intermedia	422	All Species
Ephedra intermedia	375	All Species
Ephedra intermedia	374	All Species
Ephedra intermedia	373	All Species
Ephedra intermedia	372	All Species
Ephedra intermedia	371	All Species
Ephedra intermedia	337	All Species
Ephedra intermedia	336	All Species
Ephedra intermedia	335	All Species
Ephedra intermedia	299	All Species
Ephedra intermedia	298	All Species
Ephedra intermedia	296	All Species
Ephedra intermedia	295	All Species
Ephedra intermedia	264	All Species
Ephedra likiangensis	421	All Species
Ephedra likiangensis	380	All Species
Ephedra likiangensis	379	All Species
Ephedra likiangensis	378	All Species
Ephedra likiangensis	377	All Species
Ephedra likiangensis	376	All Species
Ephedra likiangensis	341	All Species
Ephedra likiangensis	340	All Species
Ephedra likiangensis	339	All Species
Ephedra likiangensis	335	All Species
Ephedra likiangensis	330	All Species
Ephedra likiangensis	303	All Species
Ephedra likiangensis	301	All Species
Ephedra likiangensis	299	All Species
Ephedra likiangensis	298	All Species
Ephedra likiangensis	296	All Species
Ephedra likiangensis	295	All Species
Ephedra likiangensis	270	All Species
Ephedra likiangensis	267	All Species
Ephedra likiangensis	266	All Species
Ephedra likiangensis	265	All Species
Ephedra likiangensis	235	All Species
Ephedra likiangensis	234	All Species
Ephedra likiangensis	233	All Species
Ephedra likiangensis	231	All Species
Ephedra likiangensis	230	All Species
Ephedra likiangensis	205	All Species
Ephedra likiangensis	204	All Species
Ephedra likiangensis	203	All Species
Ephedra likiangensis	201	All Species
Ephedra likiangensis	200	All Species
Ephedra likiangensis	199	All Species
Ephedra likiangensis	178	All Species
Ephedra likiangensis	177	All Species
Ephedra likiangensis	175	All Species
Ephedra likiangensis	154	All Species
Ephedra likiangensis	152	All Species
Ephedra likiangensis	150	All Species
Ephedra likiangensis	127	All Species
Ephedra likiangensis	126	All Species
Ephedra likiangensis	125	All Species
Ephedra lomatolepis	1032	All Species
Ephedra lomatolepis	1004	All Species
Ephedra lomatolepis	1003	All Species
Ephedra lomatolepis	1000	All Species
Ephedra lomatolepis	974	All Species
Ephedra lomatolepis	972	All Species
Ephedra minuta	661	All Species
Ephedra minuta	623	All Species
Ephedra minuta	622	All Species
Ephedra minuta	621	All Species
Ephedra minuta	620	All Species
Ephedra minuta	619	All Species
Ephedra minuta	585	All Species
Ephedra minuta	582	All Species
Ephedra minuta	545	All Species
Ephedra minuta	544	All Species
Ephedra minuta	543	All Species
Ephedra minuta	503	All Species
Ephedra minuta	501	All Species
Ephedra minuta	462	All Species
Ephedra minuta	461	All Species
Ephedra minuta	459	All Species
Ephedra minuta	453	All Species
Ephedra minuta	422	All Species
Ephedra minuta	421	All Species
Ephedra minuta	420	All Species
Ephedra minuta	419	All Species
Ephedra minuta	418	All Species
Ephedra minuta	416	All Species
Ephedra minuta	415	All Species
Ephedra minuta	414	All Species
Ephedra minuta	381	All Species
Ephedra minuta	380	All Species
Ephedra minuta	379	All Species
Ephedra minuta	378	All Species
Ephedra minuta	377	All Species
Ephedra minuta	376	All Species
Ephedra minuta	342	All Species
Ephedra minuta	341	All Species
Ephedra minuta	340	All Species
Ephedra minuta	304	All Species
Ephedra minuta	303	All Species
Ephedra minuta	301	All Species
Ephedra minuta	267	All Species
Ephedra minuta	266	All Species
Ephedra minuta	265	All Species
Ephedra minuta	233	All Species
Ephedra minuta	231	All Species
Ephedra monosperma	1084	All Species
Ephedra monosperma	1063	All Species
Ephedra monosperma	1032	All Species
Ephedra monosperma	1001	All Species
Ephedra monosperma	1000	All Species
Ephedra monosperma	987	All Species
Ephedra monosperma	977	All Species
Ephedra monosperma	976	All Species
Ephedra monosperma	975	All Species
Ephedra monosperma	972	All Species
Ephedra monosperma	957	All Species
Ephedra monosperma	948	All Species
Ephedra monosperma	945	All Species
Ephedra monosperma	944	All Species
Ephedra monosperma	941	All Species
Ephedra monosperma	923	All Species
Ephedra monosperma	922	All Species
Ephedra monosperma	902	All Species
Ephedra monosperma	882	All Species
Ephedra monosperma	880	All Species
Ephedra monosperma	877	All Species
Ephedra monosperma	860	All Species
Ephedra monosperma	839	All Species
Ephedra monosperma	838	All Species
Ephedra monosperma	837	All Species
Ephedra monosperma	835	All Species
Ephedra monosperma	834	All Species
Ephedra monosperma	805	All Species
Ephedra monosperma	797	All Species
Ephedra monosperma	795	All Species
Ephedra monosperma	793	All Species
Ephedra monosperma	792	All Species
Ephedra monosperma	791	All Species
Ephedra monosperma	782	All Species
Ephedra monosperma	781	All Species
Ephedra monosperma	780	All Species
Ephedra monosperma	726	All Species
Ephedra monosperma	713	All Species
Ephedra monosperma	712	All Species
Ephedra monosperma	707	All Species
Ephedra monosperma	704	All Species
Ephedra monosperma	702	All Species
Ephedra monosperma	697	All Species
Ephedra monosperma	682	All Species
Ephedra monosperma	673	All Species
Ephedra monosperma	671	All Species
Ephedra monosperma	662	All Species
Ephedra monosperma	661	All Species
Ephedra monosperma	632	All Species
Ephedra monosperma	625	All Species
Ephedra monosperma	624	All Species
Ephedra monosperma	623	All Species
Ephedra monosperma	622	All Species
Ephedra monosperma	620	All Species
Ephedra monosperma	619	All Species
Ephedra monosperma	612	All Species
Ephedra monosperma	587	All Species
Ephedra monosperma	586	All Species
Ephedra monosperma	585	All Species
Ephedra monosperma	584	All Species
Ephedra monosperma	582	All Species
Ephedra monosperma	579	All Species
Ephedra monosperma	546	All Species
Ephedra monosperma	545	All Species
Ephedra monosperma	544	All Species
Ephedra monosperma	543	All Species
Ephedra monosperma	506	All Species
Ephedra monosperma	505	All Species
Ephedra monosperma	504	All Species
Ephedra monosperma	503	All Species
Ephedra monosperma	501	All Species
Ephedra monosperma	500	All Species
Ephedra monosperma	498	All Species
Ephedra monosperma	496	All Species
Ephedra monosperma	462	All Species
Ephedra monosperma	461	All Species
Ephedra monosperma	459	All Species
Ephedra monosperma	457	All Species
Ephedra monosperma	453	All Species
Ephedra monosperma	420	All Species
Ephedra monosperma	419	All Species
Ephedra monosperma	418	All Species
Ephedra monosperma	416	All Species
Ephedra monosperma	415	All Species
Ephedra monosperma	414	All Species
Ephedra monosperma	412	All Species
Ephedra monosperma	411	All Species
Ephedra monosperma	410	All Species
Ephedra monosperma	402	All Species
Ephedra monosperma	380	All Species
Ephedra monosperma	379	All Species
Ephedra monosperma	378	All Species
Ephedra monosperma	377	All Species
Ephedra monosperma	376	All Species
Ephedra monosperma	375	All Species
Ephedra monosperma	374	All Species
Ephedra monosperma	373	All Species
Ephedra monosperma	372	All Species
[truncated: 10,839 more rows]
