# Supplementary material for: Spatial Distribution and Conservation Prioritization of Medicinal Gymnosperms in China Using an Optimal Set‐Cover Approach
Source: Ecol Evol. 2026 Apr 30;16(5):e73613. doi: 10.1002/ece3.73613 (PMC13130347; doi:10.1002/ece3.73613)
Supplement: Supplementary file 8 — Table S8: The classification of Chinese medicinal gymnosperms by medicinal used parts. [file ECE3-16-e73613-s007.xlsx]

## Sheet: Sheet1
Table S8. The classification of Chinese medicinal gymnosperms by medicinal used parts
Subclass	Family	Species	Medicinal used parts
Pinidae	Pinaceae	Keteleeria davidiana	I
Pinidae	Pinaceae	Keteleeria evelyniana	I
Pinidae	Pinaceae	Keteleeria fortunei	I
Pinidae	Pinaceae	Larix himalaica	I
Pinidae	Pinaceae	Larix potaninii	I
Pinidae	Pinaceae	Picea likiangensis var. rubescens	I
Pinidae	Pinaceae	Picea meyeri	I
Pinidae	Pinaceae	Picea purpurea	I
Pinidae	Pinaceae	Cedrus deodara	I
Pinidae	Pinaceae	Pinus fenzeliana	I
Pinidae	Pinaceae	Pinus latteri	I
Pinidae	Pinaceae	Pinus sylvestris var. mongolica	I
Pinidae	Pinaceae	Pinus taiwanensis	I
Pinidae	Pinaceae	Pinus yunnanensis var. pygmaea	I
Pinidae	Pinaceae	Pseudolarix amabilis	I
Pinidae	Pinaceae	Pseudotsuga sinensis	I
Pinidae	Pinaceae	Tsuga chinensis	I
Cupressidae	Cupressaceae	Cupressus funebris	I
Cupressidae	Cupressaceae	Fokienia hodginsii	I
Cupressidae	Cupressaceae	Juniperus formosana	I
Cupressidae	Taxaceae	Amentotaxus argotaenia	I
Cupressidae	Taxaceae	Torreya fargesii	I
Cupressidae	Podocarpaceae	Dacrycarpus imbricatus	I
Cupressidae	Podocarpaceae	Dacrydium pectinatum	I
Cupressidae	Podocarpaceae	Nageia nagi	I
Cupressidae	Podocarpaceae	Podocarpus chinensis	I
Cupressidae	Podocarpaceae	Podocarpus macrophyllus	I
Cupressidae	Podocarpaceae	Podocarpus neriifolius	I
Cupressidae	Taxodiaceae	Cryptomeria japonica var. sinensis	I
Cupressidae	Taxodiaceae	Cunninghamia konishii	I
Cupressidae	Taxodiaceae	Cunninghamia lanceolata	I
Cupressidae	Taxodiaceae	Taiwania cryptomerioides	I
Cupressidae	Cephalotaxaceae	Cephalotaxus fortunei	I
Cupressidae	Cephalotaxaceae	Cephalotaxus fortunei var. alpina	I
Cupressidae	Cephalotaxaceae	Cephalotaxus griffithii	I
Cupressidae	Cephalotaxaceae	Cephalotaxus latifolia	I
Cupressidae	Cephalotaxaceae	Cephalotaxus sinensis	I
Gnetidae	Ephedraceae	Ephedra distachya	I
Gnetidae	Ephedraceae	Ephedra gerardiana	I
Gnetidae	Ephedraceae	Ephedra intermedia	I
Gnetidae	Ephedraceae	Ephedra likiangensis	I
Gnetidae	Ephedraceae	Ephedra minuta	I
Gnetidae	Ephedraceae	Ephedra przewalskii	I
Gnetidae	Ephedraceae	Ephedra regeliana	I
Gnetidae	Ephedraceae	Ephedra rhytidosperma	I
Gnetidae	Ephedraceae	Ephedra sinica	I
Cycadidae	Cycadaceae	Cycas balansae	I
Cycadidae	Cycadaceae	Cycas pectinata	I
Cycadidae	Cycadaceae	Cycas revoluta	I
Ginkgoidae	Ginkgoaceae	Ginkgo biloba	I
Pinidae	Pinaceae	Abies holophylla	II
Pinidae	Pinaceae	Abies nephrolepis	II
Pinidae	Pinaceae	Abies spectabilis	II
Pinidae	Pinaceae	Abies squamata	II
Pinidae	Pinaceae	Cathaya argyrophylla	II
Pinidae	Pinaceae	Cedrus deodara	II
Pinidae	Pinaceae	Keteleeria davidiana var. calcarea	II
Pinidae	Pinaceae	Keteleeria fortunei	II
Pinidae	Pinaceae	Keteleeria fortunei var. cyclolepis	II
Pinidae	Pinaceae	Larix gmelinii	II
Pinidae	Pinaceae	Larix gmelinii var. principis-rupprechtii	II
Pinidae	Pinaceae	Larix griffithii	II
Pinidae	Pinaceae	Larix himalaica	II
Pinidae	Pinaceae	Larix olgensis	II
Pinidae	Pinaceae	Larix potaninii	II
Pinidae	Pinaceae	Larix potaninii var. australis	II
Pinidae	Pinaceae	Larix potaninii var. macrocarpa	II
Pinidae	Pinaceae	Larix sibirica	II
Pinidae	Pinaceae	Nothotsuga longibracteata	II
Pinidae	Pinaceae	Picea jezoensis	II
Pinidae	Pinaceae	Picea jezoensis var. komarovii	II
Pinidae	Pinaceae	Picea koraiensis	II
Pinidae	Pinaceae	Picea likiangensis var. rubescens	II
Pinidae	Pinaceae	Picea meyeri	II
Pinidae	Pinaceae	Picea obovata	II
Pinidae	Pinaceae	Picea purpurea	II
Pinidae	Pinaceae	Picea schrenkiana	II
Pinidae	Pinaceae	Pinus armandi	II
Pinidae	Pinaceae	Pinus dabeshanensis	II
Pinidae	Pinaceae	Pinus densata	II
Pinidae	Pinaceae	Pinus densiflora	II
Pinidae	Pinaceae	Pinus henryi	II
Pinidae	Pinaceae	Pinus hwangshanensis	II
Pinidae	Pinaceae	Pinus kesiya var. langbianensis	II
Pinidae	Pinaceae	Pinus koraiensis	II
Pinidae	Pinaceae	Pinus kwangtungensis	II
Pinidae	Pinaceae	Pinus latteri	II
Pinidae	Pinaceae	Pinus massoniana	II
Pinidae	Pinaceae	Pinus pumila	II
Pinidae	Pinaceae	Pinus sibirica	II
Pinidae	Pinaceae	Pinus sylvestris var. mongolica	II
Pinidae	Pinaceae	Pinus tabuliformis	II
Pinidae	Pinaceae	Pinus tabuliformis var. mukdensis	II
Pinidae	Pinaceae	Pinus taiwanensis	II
Pinidae	Pinaceae	Pinus wallichiana	II
Pinidae	Pinaceae	Pinus yunnanensis	II
Pinidae	Pinaceae	Pinus yunnanensis var. pygmaea	II
Pinidae	Pinaceae	Pinus yunnanensis var. tenuifolia	II
Pinidae	Pinaceae	Pseudolarix amabilis	II
Pinidae	Pinaceae	Pseudotsuga sinensis	II
Pinidae	Pinaceae	Tsuga chinensis	II
Cupressidae	Cupressaceae	Calocedrus macrolepis	II
Cupressidae	Cupressaceae	Cupressus duclouxiana	II
Cupressidae	Cupressaceae	Cupressus funebris	II
Cupressidae	Cupressaceae	Cupressus funebris	II
Cupressidae	Cupressaceae	Cupressus torulosa	II
Cupressidae	Cupressaceae	Juniperus chinensis	II
Cupressidae	Cupressaceae	Juniperus convallium	II
Cupressidae	Cupressaceae	Juniperus formosana	II
Cupressidae	Cupressaceae	Juniperus pingii	II
Cupressidae	Cupressaceae	Juniperus pingii var. wilsonii	II
Cupressidae	Cupressaceae	Juniperus przewalskii	II
Cupressidae	Cupressaceae	Juniperus pseudosabina	II
Cupressidae	Cupressaceae	Juniperus recurva	II
Cupressidae	Cupressaceae	Juniperus sabina	II
Cupressidae	Cupressaceae	Juniperus sabina var. davurica	II
Cupressidae	Cupressaceae	Juniperus squamata	II
Cupressidae	Cupressaceae	Platycladus orientalis	II
Cupressidae	Cupressaceae	Thuja koraiensis	II
Cupressidae	Cupressaceae	Thuja sutchuenensis	II
Cupressidae	Taxaceae	Amentotaxus argotaenia	II
Cupressidae	Taxaceae	Pseudotaxus chienii	II
Cupressidae	Taxaceae	Taxus cuspidata	II
Cupressidae	Taxaceae	Taxus wallichiana	II
Cupressidae	Taxaceae	Taxus wallichiana var. chinensis	II
Cupressidae	Taxaceae	Torreya jackii	II
Cupressidae	Podocarpaceae	Nageia fleuryi	II
Cupressidae	Podocarpaceae	Nageia nagi	II
Cupressidae	Podocarpaceae	Podocarpus chinensis	II
Cupressidae	Podocarpaceae	Podocarpus macrophyllus	II
Cupressidae	Podocarpaceae	Podocarpus neriifolius	II
Cupressidae	Podocarpaceae	Podocarpus pilgeri	II
Cupressidae	Taxodiaceae	Cryptomeria japonica var. sinensis	II
Cupressidae	Taxodiaceae	Cunninghamia lanceolata	II
Cupressidae	Taxodiaceae	Glyptostrobus pensilis	II
Cupressidae	Taxodiaceae	Metasequoia glyptostroboides	II
Cupressidae	Taxodiaceae	Taiwania cryptomerioides	II
Cupressidae	Cephalotaxaceae	Cephalotaxus fortunei	II
Cupressidae	Cephalotaxaceae	Cephalotaxus fortunei var. alpina	II
Cupressidae	Cephalotaxaceae	Cephalotaxus griffithii	II
Cupressidae	Cephalotaxaceae	Cephalotaxus hainanensis	II
Cupressidae	Cephalotaxaceae	Cephalotaxus latifolia	II
Cupressidae	Cephalotaxaceae	Cephalotaxus oliveri	II
Cupressidae	Cephalotaxaceae	Cephalotaxus sinensis	II
Gnetidae	Gnetaceae	Gnetum hainanense	II
Gnetidae	Gnetaceae	Gnetum luofuense	II
Gnetidae	Gnetaceae	Gnetum montanum	II
Gnetidae	Gnetaceae	Gnetum parvifolium	II
Gnetidae	Gnetaceae	Gnetum pendulum	II
Gnetidae	Ephedraceae	Ephedra distachya	II
Gnetidae	Ephedraceae	Ephedra equisetina	II
Gnetidae	Ephedraceae	Ephedra fedtschenkoae	II
Gnetidae	Ephedraceae	Ephedra gerardiana	II
Gnetidae	Ephedraceae	Ephedra glauca	II
Gnetidae	Ephedraceae	Ephedra intermedia	II
Gnetidae	Ephedraceae	Ephedra likiangensis	II
Gnetidae	Ephedraceae	Ephedra lomatolepis	II
Gnetidae	Ephedraceae	Ephedra minuta	II
Gnetidae	Ephedraceae	Ephedra monosperma	II
Gnetidae	Ephedraceae	Ephedra przewalskii	II
Gnetidae	Ephedraceae	Ephedra regeliana	II
Gnetidae	Ephedraceae	Ephedra rhytidosperma	II
Gnetidae	Ephedraceae	Ephedra saxatilis	II
Gnetidae	Ephedraceae	Ephedra sinica	II
Cycadidae	Cycadaceae	Cycas balansae	II
Cycadidae	Cycadaceae	Cycas revoluta	II
Ginkgoidae	Ginkgoaceae	Ginkgo biloba	II
Pinidae	Pinaceae	Keteleeria davidiana	III
Pinidae	Pinaceae	Larix griffithii	III
Pinidae	Pinaceae	Larix potaninii var. chinensis	III
Pinidae	Pinaceae	Larix sibirica	III
Pinidae	Pinaceae	Picea asperata	III
Pinidae	Pinaceae	Picea crassifolia	III
Pinidae	Pinaceae	Picea likiangensis var. rubescens	III
Pinidae	Pinaceae	Picea meyeri	III
Pinidae	Pinaceae	Picea purpurea	III
Pinidae	Pinaceae	Picea schrenkiana	III
Pinidae	Pinaceae	Picea wilsonii	III
Pinidae	Pinaceae	Abies fargesii var. faxoniana	III
Pinidae	Pinaceae	Abies spectabilis	III
Pinidae	Pinaceae	Abies chensiensis	III
Pinidae	Pinaceae	Abies delavayi	III
Pinidae	Pinaceae	Abies fabri	III
Pinidae	Pinaceae	Abies fargesii	III
Pinidae	Pinaceae	Cathaya argyrophylla	III
Pinidae	Pinaceae	Pinus armandi	III
Pinidae	Pinaceae	Pinus bungeana	III
Pinidae	Pinaceae	Pinus dabeshanensis	III
Pinidae	Pinaceae	Pinus densata	III
Pinidae	Pinaceae	Pinus densiflora	III
Pinidae	Pinaceae	Pinus henryi	III
Pinidae	Pinaceae	Pinus kesiya var. langbianensis	III
Pinidae	Pinaceae	Pinus koraiensis	III
Pinidae	Pinaceae	Pinus massoniana	III
Pinidae	Pinaceae	Pinus pumila	III
Pinidae	Pinaceae	Pinus sibirica	III
Pinidae	Pinaceae	Pinus sylvestris var. mongolica	III
Pinidae	Pinaceae	Pinus sylvestris var. sylvestriformis	III
Pinidae	Pinaceae	Pinus tabuliformis	III
Pinidae	Pinaceae	Pinus tabuliformis var. mukdensis	III
Pinidae	Pinaceae	Pinus taiwanensis	III
Pinidae	Pinaceae	Pinus yunnanensis	III
Pinidae	Pinaceae	Pinus yunnanensis var. pygmaea	III
Pinidae	Pinaceae	Pinus yunnanensis var. tenuifolia	III
Cupressidae	Cupressaceae	Cupressus funebris	III
Cupressidae	Cupressaceae	Cupressus gigantea	III
Cupressidae	Cupressaceae	Juniperus convallium	III
Cupressidae	Cupressaceae	Juniperus indica	III
Cupressidae	Cupressaceae	Juniperus pingii var. wilsonii	III
Cupressidae	Cupressaceae	Juniperus pseudosabina	III
Cupressidae	Cupressaceae	Juniperus rigida	III
Cupressidae	Cupressaceae	Juniperus sabina	III
Cupressidae	Cupressaceae	Juniperus sabina var. davurica	III
Cupressidae	Cupressaceae	Juniperus saltuaria	III
Cupressidae	Cupressaceae	Juniperus semiglobosa	III
Cupressidae	Cupressaceae	Juniperus squamata	III
Cupressidae	Cupressaceae	Juniperus tibetica	III
Cupressidae	Cupressaceae	Platycladus orientalis	III
Cupressidae	Cupressaceae	Thuja koraiensis	III
Cupressidae	Taxaceae	Amentotaxus argotaenia	III
Cupressidae	Taxaceae	Taxus wallichiana var. chinensis	III
Cupressidae	Taxaceae	Taxus wallichiana var. mairei	III
Cupressidae	Taxaceae	Torreya fargesii	III
Cupressidae	Taxaceae	Torreya grandis	III
Cupressidae	Taxaceae	Torreya yunnanensis	III
Cupressidae	Podocarpaceae	Podocarpus chinensis	III
Cupressidae	Podocarpaceae	Podocarpus macrophyllus	III
Cupressidae	Podocarpaceae	Podocarpus neriifolius	III
Cupressidae	Podocarpaceae	Podocarpus pilgeri	III
Cupressidae	Taxodiaceae	Cryptomeria japonica var. sinensis	III
Cupressidae	Taxodiaceae	Cunninghamia lanceolata	III
Cupressidae	Taxodiaceae	Glyptostrobus pensilis	III
Cupressidae	Taxodiaceae	Metasequoia glyptostroboides	III
Cupressidae	Cephalotaxaceae	Cephalotaxus fortunei	III
Cupressidae	Cephalotaxaceae	Cephalotaxus fortunei var. alpina	III
Cupressidae	Cephalotaxaceae	Cephalotaxus griffithii	III
Cupressidae	Cephalotaxaceae	Cephalotaxus latifolia	III
Cupressidae	Cephalotaxaceae	Cephalotaxus oliveri	III
Gnetidae	Gnetaceae	Gnetum hainanense	III
Gnetidae	Gnetaceae	Gnetum pendulum	III
Gnetidae	Ephedraceae	Ephedra regeliana	III
Cycadidae	Cycadaceae	Cycas balansae	III
Cycadidae	Cycadaceae	Cycas pectinata	III
Cycadidae	Cycadaceae	Cycas revoluta	III
Cycadidae	Cycadaceae	Cycas taiwaniana	III
Ginkgoidae	Ginkgoaceae	Ginkgo biloba	III
Notes: I represents parts that whose use easily leads to plant death (whole plant, roots, heartwood). II represents parts that whose use is harmful but not fatal to plant survival (branches/leaves, resin, bark). III represents parts that whose use causes minimal harm to the plant (flowers, fruits, seeds).
