# Supplementary material for: Spatial Distribution and Conservation Prioritization of Medicinal Gymnosperms in China Using an Optimal Set‐Cover Approach
Source: Ecol Evol. 2026 Apr 30;16(5):e73613. doi: 10.1002/ece3.73613 (PMC13130347; doi:10.1002/ece3.73613)
Supplement: Supplementary file 9 — Table S9: The Species richness of Chinese medicinal gymnosperms in grid cells for four Categories. [file ECE3-16-e73613-s011.xlsx]

## Sheet: Sheet1
Table S9. The Species richness of Chinese medicinal gymnosperms in grid cells for four Categories
Code of Grid Cells	No. Species	Categories
303	41	All Species
422	39	All Species
342	39	All Species
341	39	All Species
231	37	All Species
380	36	All Species
199	35	All Species
158	35	All Species
134	34	All Species
305	33	All Species
304	33	All Species
298	33	All Species
267	33	All Species
152	33	All Species
464	32	All Species
268	32	All Species
234	32	All Species
160	32	All Species
233	31	All Species
185	31	All Species
157	31	All Species
466	30	All Species
379	30	All Species
311	30	All Species
264	30	All Species
130	30	All Species
463	29	All Species
386	29	All Species
299	29	All Species
178	29	All Species
509	28	All Species
421	28	All Species
378	28	All Species
349	28	All Species
284	28	All Species
230	28	All Species
202	28	All Species
201	28	All Species
200	28	All Species
184	28	All Species
183	28	All Species
156	28	All Species
126	28	All Species
586	27	All Species
387	27	All Species
372	27	All Species
295	27	All Species
248	27	All Species
238	27	All Species
161	27	All Species
127	27	All Species
505	26	All Species
467	26	All Species
465	26	All Species
375	26	All Species
373	26	All Species
371	26	All Species
337	26	All Species
335	26	All Species
159	26	All Species
374	25	All Species
336	25	All Species
296	25	All Species
239	25	All Species
203	25	All Species
192	25	All Species
150	25	All Species
546	24	All Species
506	24	All Species
426	24	All Species
316	24	All Species
310	24	All Species
276	24	All Species
273	24	All Species
189	24	All Species
182	24	All Species
174	24	All Species
162	24	All Species
275	23	All Species
208	23	All Species
175	23	All Species
166	23	All Species
101	23	All Species
587	22	All Species
510	22	All Species
468	22	All Species
391	22	All Species
381	22	All Species
355	22	All Species
317	22	All Species
312	22	All Species
280	22	All Species
217	22	All Species
212	22	All Species
206	22	All Species
105	22	All Species
104	22	All Species
103	22	All Species
420	21	All Species
348	21	All Species
265	21	All Species
241	21	All Species
240	21	All Species
213	21	All Species
204	21	All Species
188	21	All Species
181	21	All Species
141	21	All Species
129	21	All Species
108	21	All Species
106	21	All Species
469	20	All Species
424	20	All Species
384	20	All Species
357	20	All Species
242	20	All Species
210	20	All Species
186	20	All Species
167	20	All Species
164	20	All Species
128	20	All Species
549	19	All Species
511	19	All Species
354	19	All Species
269	19	All Species
243	19	All Species
237	19	All Species
219	19	All Species
209	19	All Species
622	18	All Species
512	18	All Species
507	18	All Species
396	18	All Species
321	18	All Species
319	18	All Species
285	18	All Species
271	18	All Species
249	18	All Species
218	18	All Species
187	18	All Species
163	18	All Species
133	18	All Species
114	18	All Species
113	18	All Species
545	17	All Species
356	17	All Species
340	17	All Species
320	17	All Species
250	17	All Species
244	17	All Species
216	17	All Species
211	17	All Species
205	17	All Species
193	17	All Species
191	17	All Species
177	17	All Species
176	17	All Species
168	17	All Species
155	17	All Species
89	17	All Species
548	16	All Species
462	16	All Species
392	16	All Species
382	16	All Species
377	16	All Species
376	16	All Species
358	16	All Species
266	16	All Species
247	16	All Species
235	16	All Species
190	16	All Species
165	16	All Species
136	16	All Species
131	16	All Species
123	16	All Species
1022	15	All Species
513	15	All Species
470	15	All Species
353	15	All Species
330	15	All Species
322	15	All Species
301	15	All Species
245	15	All Species
124	15	All Species
107	15	All Species
994	14	All Species
795	14	All Species
712	14	All Species
707	14	All Species
585	14	All Species
550	14	All Species
427	14	All Species
423	14	All Species
419	14	All Species
390	14	All Species
315	14	All Species
274	14	All Species
215	14	All Species
180	14	All Species
154	14	All Species
140	14	All Species
111	14	All Species
61	14	All Species
1023	13	All Species
995	13	All Species
976	13	All Species
966	13	All Species
839	13	All Species
834	13	All Species
797	13	All Species
662	13	All Species
623	13	All Species
471	13	All Species
432	13	All Species
428	13	All Species
425	13	All Species
385	13	All Species
351	13	All Species
331	13	All Species
289	13	All Species
283	13	All Species
282	13	All Species
281	13	All Species
258	13	All Species
236	13	All Species
132	13	All Species
110	13	All Species
93	13	All Species
62	13	All Species
944	12	All Species
930	12	All Species
882	12	All Species
796	12	All Species
755	12	All Species
670	12	All Species
504	12	All Species
478	12	All Species
477	12	All Species
436	12	All Species
435	12	All Species
395	12	All Species
388	12	All Species
352	12	All Species
350	12	All Species
313	12	All Species
286	12	All Species
279	12	All Species
112	12	All Species
1047	11	All Species
1024	11	All Species
945	11	All Species
941	11	All Species
922	11	All Species
791	11	All Species
661	11	All Species
626	11	All Species
619	11	All Species
415	11	All Species
346	11	All Species
339	11	All Species
314	11	All Species
278	11	All Species
277	11	All Species
270	11	All Species
207	11	All Species
139	11	All Species
138	11	All Species
92	11	All Species
91	11	All Species
1091	10	All Species
1090	10	All Species
1000	10	All Species
977	10	All Species
972	10	All Species
948	10	All Species
929	10	All Species
880	10	All Species
860	10	All Species
841	10	All Species
840	10	All Species
713	10	All Species
704	10	All Species
632	10	All Species
631	10	All Species
595	10	All Species
594	10	All Species
547	10	All Species
438	10	All Species
418	10	All Species
394	10	All Species
359	10	All Species
347	10	All Species
338	10	All Species
329	10	All Species
137	10	All Species
125	10	All Species
84	10	All Species
78	10	All Species
1032	9	All Species
1001	9	All Species
996	9	All Species
974	9	All Species
923	9	All Species
902	9	All Species
884	9	All Species
838	9	All Species
835	9	All Species
805	9	All Species
793	9	All Species
706	9	All Species
666	9	All Species
627	9	All Species
592	9	All Species
579	9	All Species
554	9	All Species
552	9	All Species
551	9	All Species
543	9	All Species
431	9	All Species
343	9	All Species
308	9	All Species
246	9	All Species
179	9	All Species
149	9	All Species
100	9	All Species
83	9	All Species
1142	8	All Species
1130	8	All Species
1129	8	All Species
1112	8	All Species
1111	8	All Species
1084	8	All Species
1025	8	All Species
961	8	All Species
959	8	All Species
957	8	All Species
925	8	All Species
883	8	All Species
810	8	All Species
792	8	All Species
751	8	All Species
711	8	All Species
671	8	All Species
665	8	All Species
624	8	All Species
620	8	All Species
590	8	All Species
559	8	All Species
555	8	All Species
508	8	All Species
501	8	All Species
479	8	All Species
437	8	All Species
416	8	All Species
414	8	All Species
318	8	All Species
306	8	All Species
145	8	All Species
90	8	All Species
1141	7	All Species
1124	7	All Species
1069	7	All Species
1068	7	All Species
1063	7	All Species
1041	7	All Species
989	7	All Species
975	7	All Species
965	7	All Species
939	7	All Species
928	7	All Species
924	7	All Species
879	7	All Species
877	7	All Species
837	7	All Species
836	7	All Species
789	7	All Species
763	7	All Species
750	7	All Species
714	7	All Species
703	7	All Species
677	7	All Species
625	7	All Species
544	7	All Species
430	7	All Species
328	7	All Species
294	7	All Species
293	7	All Species
272	7	All Species
214	7	All Species
115	7	All Species
102	7	All Species
1136	6	All Species
1110	6	All Species
1064	6	All Species
1046	6	All Species
1042	6	All Species
987	6	All Species
901	6	All Species
832	6	All Species
798	6	All Species
790	6	All Species
753	6	All Species
749	6	All Species
667	6	All Species
639	6	All Species
630	6	All Species
553	6	All Species
503	6	All Species
453	6	All Species
410	6	All Species
135	6	All Species
109	6	All Species
1126	5	All Species
1070	5	All Species
1048	5	All Species
1003	5	All Species
973	5	All Species
971	5	All Species
892	5	All Species
887	5	All Species
881	5	All Species
859	5	All Species
855	5	All Species
782	5	All Species
780	5	All Species
756	5	All Species
752	5	All Species
719	5	All Species
697	5	All Species
682	5	All Species
678	5	All Species
673	5	All Species
672	5	All Species
669	5	All Species
612	5	All Species
598	5	All Species
593	5	All Species
582	5	All Species
514	5	All Species
480	5	All Species
461	5	All Species
457	5	All Species
434	5	All Species
397	5	All Species
366	5	All Species
327	5	All Species
309	5	All Species
307	5	All Species
196	5	All Species
151	5	All Species
148	5	All Species
95	5	All Species
94	5	All Species
1127	4	All Species
1122	4	All Species
1108	4	All Species
1107	4	All Species
1065	4	All Species
1049	4	All Species
1018	4	All Species
1004	4	All Species
997	4	All Species
900	4	All Species
888	4	All Species
842	4	All Species
794	4	All Species
781	4	All Species
743	4	All Species
702	4	All Species
668	4	All Species
637	4	All Species
636	4	All Species
635	4	All Species
633	4	All Species
599	4	All Species
597	4	All Species
596	4	All Species
589	4	All Species
557	4	All Species
473	4	All Species
472	4	All Species
433	4	All Species
412	4	All Species
402	4	All Species
393	4	All Species
345	4	All Species
326	4	All Species
291	4	All Species
171	4	All Species
65	4	All Species
1121	3	All Species
1114	3	All Species
1113	3	All Species
1093	3	All Species
1092	3	All Species
1072	3	All Species
1050	3	All Species
991	3	All Species
963	3	All Species
927	3	All Species
926	3	All Species
920	3	All Species
886	3	All Species
845	3	All Species
844	3	All Species
777	3	All Species
754	3	All Species
720	3	All Species
717	3	All Species
710	3	All Species
676	3	All Species
644	3	All Species
643	3	All Species
638	3	All Species
628	3	All Species
621	3	All Species
609	3	All Species
607	3	All Species
588	3	All Species
584	3	All Species
520	3	All Species
496	3	All Species
411	3	All Species
369	3	All Species
365	3	All Species
344	3	All Species
292	3	All Species
153	3	All Species
1055	2	All Species
1021	2	All Species
1020	2	All Species
990	2	All Species
964	2	All Species
962	2	All Species
848	2	All Species
814	2	All Species
757	2	All Species
726	2	All Species
716	2	All Species
675	2	All Species
653	2	All Species
629	2	All Species
600	2	All Species
591	2	All Species
561	2	All Species
558	2	All Species
556	2	All Species
516	2	All Species
515	2	All Species
500	2	All Species
476	2	All Species
474	2	All Species
459	2	All Species
429	2	All Species
389	2	All Species
383	2	All Species
99	2	All Species
1089	1	All Species
1086	1	All Species
1078	1	All Species
1071	1	All Species
1066	1	All Species
1056	1	All Species
1045	1	All Species
1043	1	All Species
1019	1	All Species
852	1	All Species
808	1	All Species
799	1	All Species
715	1	All Species
674	1	All Species
634	1	All Species
560	1	All Species
517	1	All Species
498	1	All Species
444	1	All Species
363	1	All Species
290	1	All Species
341	28	Endemic Species
231	27	Endemic Species
380	27	Endemic Species
422	27	Endemic Species
303	25	Endemic Species
342	24	Endemic Species
379	24	Endemic Species
267	22	Endemic Species
378	22	Endemic Species
421	22	Endemic Species
233	21	Endemic Species
268	21	Endemic Species
304	21	Endemic Species
464	21	Endemic Species
202	19	Endemic Species
305	19	Endemic Species
505	19	Endemic Species
201	18	Endemic Species
265	18	Endemic Species
463	18	Endemic Species
506	18	Endemic Species
199	17	Endemic Species
234	17	Endemic Species
349	17	Endemic Species
386	17	Endemic Species
466	17	Endemic Species
298	16	Endemic Species
420	16	Endemic Species
509	16	Endemic Species
586	16	Endemic Species
152	15	Endemic Species
311	15	Endemic Species
340	15	Endemic Species
381	15	Endemic Species
387	15	Endemic Species
465	15	Endemic Species
467	15	Endemic Species
200	14	Endemic Species
264	14	Endemic Species
299	14	Endemic Species
426	14	Endemic Species
462	14	Endemic Species
468	14	Endemic Species
546	14	Endemic Species
178	13	Endemic Species
230	13	Endemic Species
266	13	Endemic Species
284	13	Endemic Species
335	13	Endemic Species
375	13	Endemic Species
384	13	Endemic Species
545	13	Endemic Species
587	13	Endemic Species
174	12	Endemic Species
203	12	Endemic Species
273	12	Endemic Species
276	12	Endemic Species
301	12	Endemic Species
336	12	Endemic Species
337	12	Endemic Species
371	12	Endemic Species
372	12	Endemic Species
373	12	Endemic Species
374	12	Endemic Species
376	12	Endemic Species
377	12	Endemic Species
391	12	Endemic Species
424	12	Endemic Species
126	11	Endemic Species
130	11	Endemic Species
156	11	Endemic Species
157	11	Endemic Species
158	11	Endemic Species
175	11	Endemic Species
239	11	Endemic Species
275	11	Endemic Species
295	11	Endemic Species
296	11	Endemic Species
312	11	Endemic Species
316	11	Endemic Species
321	11	Endemic Species
348	11	Endemic Species
419	11	Endemic Species
507	11	Endemic Species
510	11	Endemic Species
549	11	Endemic Species
134	10	Endemic Species
182	10	Endemic Species
185	10	Endemic Species
238	10	Endemic Species
240	10	Endemic Species
241	10	Endemic Species
248	10	Endemic Species
285	10	Endemic Species
310	10	Endemic Species
319	10	Endemic Species
357	10	Endemic Species
469	10	Endemic Species
511	10	Endemic Species
622	10	Endemic Species
127	9	Endemic Species
150	9	Endemic Species
154	9	Endemic Species
162	9	Endemic Species
176	9	Endemic Species
177	9	Endemic Species
184	9	Endemic Species
189	9	Endemic Species
206	9	Endemic Species
208	9	Endemic Species
212	9	Endemic Species
242	9	Endemic Species
280	9	Endemic Species
317	9	Endemic Species
320	9	Endemic Species
322	9	Endemic Species
338	9	Endemic Species
339	9	Endemic Species
354	9	Endemic Species
382	9	Endemic Species
418	9	Endemic Species
471	9	Endemic Species
512	9	Endemic Species
548	9	Endemic Species
585	9	Endemic Species
623	9	Endemic Species
104	8	Endemic Species
105	8	Endemic Species
128	8	Endemic Species
160	8	Endemic Species
161	8	Endemic Species
181	8	Endemic Species
186	8	Endemic Species
188	8	Endemic Species
192	8	Endemic Species
204	8	Endemic Species
205	8	Endemic Species
237	8	Endemic Species
243	8	Endemic Species
269	8	Endemic Species
351	8	Endemic Species
355	8	Endemic Species
356	8	Endemic Species
358	8	Endemic Species
396	8	Endemic Species
415	8	Endemic Species
427	8	Endemic Species
470	8	Endemic Species
101	7	Endemic Species
129	7	Endemic Species
159	7	Endemic Species
183	7	Endemic Species
187	7	Endemic Species
209	7	Endemic Species
210	7	Endemic Species
211	7	Endemic Species
213	7	Endemic Species
216	7	Endemic Species
217	7	Endemic Species
244	7	Endemic Species
247	7	Endemic Species
330	7	Endemic Species
350	7	Endemic Species
385	7	Endemic Species
388	7	Endemic Species
392	7	Endemic Species
423	7	Endemic Species
425	7	Endemic Species
428	7	Endemic Species
504	7	Endemic Species
513	7	Endemic Species
755	7	Endemic Species
103	6	Endemic Species
106	6	Endemic Species
155	6	Endemic Species
166	6	Endemic Species
180	6	Endemic Species
219	6	Endemic Species
235	6	Endemic Species
236	6	Endemic Species
245	6	Endemic Species
258	6	Endemic Species
271	6	Endemic Species
281	6	Endemic Species
282	6	Endemic Species
294	6	Endemic Species
331	6	Endemic Species
353	6	Endemic Species
390	6	Endemic Species
395	6	Endemic Species
414	6	Endemic Species
416	6	Endemic Species
432	6	Endemic Species
435	6	Endemic Species
436	6	Endemic Species
477	6	Endemic Species
478	6	Endemic Species
501	6	Endemic Species
595	6	Endemic Species
670	6	Endemic Species
712	6	Endemic Species
713	6	Endemic Species
834	6	Endemic Species
114	5	Endemic Species
125	5	Endemic Species
145	5	Endemic Species
163	5	Endemic Species
164	5	Endemic Species
165	5	Endemic Species
167	5	Endemic Species
190	5	Endemic Species
215	5	Endemic Species
218	5	Endemic Species
246	5	Endemic Species
249	5	Endemic Species
250	5	Endemic Species
270	5	Endemic Species
274	5	Endemic Species
277	5	Endemic Species
279	5	Endemic Species
283	5	Endemic Species
286	5	Endemic Species
289	5	Endemic Species
313	5	Endemic Species
315	5	Endemic Species
343	5	Endemic Species
346	5	Endemic Species
347	5	Endemic Species
352	5	Endemic Species
359	5	Endemic Species
431	5	Endemic Species
438	5	Endemic Species
543	5	Endemic Species
544	5	Endemic Species
550	5	Endemic Species
552	5	Endemic Species
579	5	Endemic Species
592	5	Endemic Species
619	5	Endemic Species
631	5	Endemic Species
661	5	Endemic Species
662	5	Endemic Species
707	5	Endemic Species
795	5	Endemic Species
797	5	Endemic Species
840	5	Endemic Species
61	4	Endemic Species
113	4	Endemic Species
124	4	Endemic Species
131	4	Endemic Species
132	4	Endemic Species
133	4	Endemic Species
141	4	Endemic Species
168	4	Endemic Species
179	4	Endemic Species
191	4	Endemic Species
207	4	Endemic Species
278	4	Endemic Species
306	4	Endemic Species
308	4	Endemic Species
314	4	Endemic Species
318	4	Endemic Species
329	4	Endemic Species
394	4	Endemic Species
430	4	Endemic Species
437	4	Endemic Species
461	4	Endemic Species
479	4	Endemic Species
503	4	Endemic Species
547	4	Endemic Species
551	4	Endemic Species
554	4	Endemic Species
555	4	Endemic Species
559	4	Endemic Species
620	4	Endemic Species
624	4	Endemic Species
632	4	Endemic Species
667	4	Endemic Species
750	4	Endemic Species
751	4	Endemic Species
791	4	Endemic Species
792	4	Endemic Species
793	4	Endemic Species
796	4	Endemic Species
835	4	Endemic Species
836	4	Endemic Species
839	4	Endemic Species
841	4	Endemic Species
877	4	Endemic Species
879	4	Endemic Species
880	4	Endemic Species
882	4	Endemic Species
84	3	Endemic Species
89	3	Endemic Species
93	3	Endemic Species
107	3	Endemic Species
108	3	Endemic Species
111	3	Endemic Species
123	3	Endemic Species
136	3	Endemic Species
149	3	Endemic Species
171	3	Endemic Species
193	3	Endemic Species
196	3	Endemic Species
293	3	Endemic Species
307	3	Endemic Species
326	3	Endemic Species
344	3	Endemic Species
345	3	Endemic Species
393	3	Endemic Species
433	3	Endemic Species
508	3	Endemic Species
557	3	Endemic Species
594	3	Endemic Species
597	3	Endemic Species
621	3	Endemic Species
626	3	Endemic Species
627	3	Endemic Species
635	3	Endemic Species
666	3	Endemic Species
671	3	Endemic Species
703	3	Endemic Species
704	3	Endemic Species
706	3	Endemic Species
711	3	Endemic Species
714	3	Endemic Species
838	3	Endemic Species
883	3	Endemic Species
884	3	Endemic Species
922	3	Endemic Species
923	3	Endemic Species
62	2	Endemic Species
90	2	Endemic Species
91	2	Endemic Species
92	2	Endemic Species
94	2	Endemic Species
100	2	Endemic Species
112	2	Endemic Species
115	2	Endemic Species
137	2	Endemic Species
138	2	Endemic Species
139	2	Endemic Species
140	2	Endemic Species
151	2	Endemic Species
153	2	Endemic Species
214	2	Endemic Species
272	2	Endemic Species
291	2	Endemic Species
292	2	Endemic Species
309	2	Endemic Species
327	2	Endemic Species
328	2	Endemic Species
366	2	Endemic Species
383	2	Endemic Species
389	2	Endemic Species
397	2	Endemic Species
402	2	Endemic Species
410	2	Endemic Species
412	2	Endemic Species
434	2	Endemic Species
453	2	Endemic Species
457	2	Endemic Species
476	2	Endemic Species
480	2	Endemic Species
514	2	Endemic Species
553	2	Endemic Species
590	2	Endemic Species
596	2	Endemic Species
598	2	Endemic Species
599	2	Endemic Species
625	2	Endemic Species
630	2	Endemic Species
633	2	Endemic Species
636	2	Endemic Species
637	2	Endemic Species
639	2	Endemic Species
665	2	Endemic Species
672	2	Endemic Species
676	2	Endemic Species
677	2	Endemic Species
749	2	Endemic Species
753	2	Endemic Species
756	2	Endemic Species
789	2	Endemic Species
790	2	Endemic Species
794	2	Endemic Species
798	2	Endemic Species
832	2	Endemic Species
837	2	Endemic Species
842	2	Endemic Species
924	2	Endemic Species
925	2	Endemic Species
957	2	Endemic Species
959	2	Endemic Species
961	2	Endemic Species
989	2	Endemic Species
65	1	Endemic Species
78	1	Endemic Species
95	1	Endemic Species
102	1	Endemic Species
109	1	Endemic Species
110	1	Endemic Species
135	1	Endemic Species
148	1	Endemic Species
290	1	Endemic Species
365	1	Endemic Species
369	1	Endemic Species
411	1	Endemic Species
459	1	Endemic Species
472	1	Endemic Species
473	1	Endemic Species
496	1	Endemic Species
500	1	Endemic Species
515	1	Endemic Species
516	1	Endemic Species
558	1	Endemic Species
582	1	Endemic Species
588	1	Endemic Species
589	1	Endemic Species
591	1	Endemic Species
593	1	Endemic Species
600	1	Endemic Species
628	1	Endemic Species
638	1	Endemic Species
669	1	Endemic Species
673	1	Endemic Species
675	1	Endemic Species
678	1	Endemic Species
697	1	Endemic Species
702	1	Endemic Species
710	1	Endemic Species
715	1	Endemic Species
716	1	Endemic Species
717	1	Endemic Species
719	1	Endemic Species
743	1	Endemic Species
752	1	Endemic Species
754	1	Endemic Species
757	1	Endemic Species
780	1	Endemic Species
781	1	Endemic Species
782	1	Endemic Species
845	1	Endemic Species
881	1	Endemic Species
887	1	Endemic Species
888	1	Endemic Species
927	1	Endemic Species
928	1	Endemic Species
929	1	Endemic Species
963	1	Endemic Species
964	1	Endemic Species
987	1	Endemic Species
994	1	Endemic Species
1021	1	Endemic Species
1022	1	Endemic Species
1041	1	Endemic Species
1042	1	Endemic Species
1046	1	Endemic Species
1063	1	Endemic Species
1064	1	Endemic Species
134	13	Threatened Species
160	12	Threatened Species
158	11	Threatened Species
184	11	Threatened Species
185	11	Threatened Species
284	11	Threatened Species
311	11	Threatened Species
161	10	Threatened Species
217	10	Threatened Species
248	10	Threatened Species
316	10	Threatened Species
159	9	Threatened Species
189	9	Threatened Species
192	9	Threatened Species
103	8	Threatened Species
105	8	Threatened Species
108	8	Threatened Species
114	8	Threatened Species
141	8	Threatened Species
156	8	Threatened Species
157	8	Threatened Species
166	8	Threatened Species
183	8	Threatened Species
249	8	Threatened Species
276	8	Threatened Species
280	8	Threatened Species
305	8	Threatened Species
321	8	Threatened Species
342	8	Threatened Species
357	8	Threatened Species
422	8	Threatened Species
61	7	Threatened Species
62	7	Threatened Species
167	7	Threatened Species
168	7	Threatened Species
213	7	Threatened Species
218	7	Threatened Species
219	7	Threatened Species
238	7	Threatened Species
247	7	Threatened Species
250	7	Threatened Species
275	7	Threatened Species
285	7	Threatened Species
317	7	Threatened Species
319	7	Threatened Species
320	7	Threatened Species
341	7	Threatened Species
348	7	Threatened Species
349	7	Threatened Species
354	7	Threatened Species
355	7	Threatened Species
358	7	Threatened Species
386	7	Threatened Species
387	7	Threatened Species
396	7	Threatened Species
101	6	Threatened Species
111	6	Threatened Species
130	6	Threatened Species
152	6	Threatened Species
162	6	Threatened Species
188	6	Threatened Species
191	6	Threatened Species
193	6	Threatened Species
212	6	Threatened Species
237	6	Threatened Species
240	6	Threatened Species
241	6	Threatened Species
264	6	Threatened Species
298	6	Threatened Species
299	6	Threatened Species
310	6	Threatened Species
312	6	Threatened Species
335	6	Threatened Species
336	6	Threatened Species
337	6	Threatened Species
371	6	Threatened Species
372	6	Threatened Species
373	6	Threatened Species
374	6	Threatened Species
375	6	Threatened Species
380	6	Threatened Species
104	5	Threatened Species
112	5	Threatened Species
113	5	Threatened Species
129	5	Threatened Species
133	5	Threatened Species
140	5	Threatened Species
163	5	Threatened Species
164	5	Threatened Species
165	5	Threatened Species
174	5	Threatened Species
182	5	Threatened Species
186	5	Threatened Species
190	5	Threatened Species
201	5	Threatened Species
206	5	Threatened Species
208	5	Threatened Species
209	5	Threatened Species
210	5	Threatened Species
233	5	Threatened Species
242	5	Threatened Species
243	5	Threatened Species
273	5	Threatened Species
286	5	Threatened Species
295	5	Threatened Species
296	5	Threatened Species
303	5	Threatened Species
304	5	Threatened Species
322	5	Threatened Species
351	5	Threatened Species
381	5	Threatened Species
385	5	Threatened Species
391	5	Threatened Species
426	5	Threatened Species
466	5	Threatened Species
78	4	Threatened Species
89	4	Threatened Species
91	4	Threatened Species
93	4	Threatened Species
106	4	Threatened Species
107	4	Threatened Species
110	4	Threatened Species
126	4	Threatened Species
127	4	Threatened Species
136	4	Threatened Species
139	4	Threatened Species
178	4	Threatened Species
187	4	Threatened Species
199	4	Threatened Species
202	4	Threatened Species
204	4	Threatened Species
211	4	Threatened Species
216	4	Threatened Species
231	4	Threatened Species
234	4	Threatened Species
235	4	Threatened Species
239	4	Threatened Species
244	4	Threatened Species
245	4	Threatened Species
268	4	Threatened Species
271	4	Threatened Species
347	4	Threatened Species
379	4	Threatened Species
392	4	Threatened Species
424	4	Threatened Species
463	4	Threatened Species
464	4	Threatened Species
465	4	Threatened Species
467	4	Threatened Species
509	4	Threatened Species
510	4	Threatened Species
512	4	Threatened Species
712	4	Threatened Species
65	3	Threatened Species
92	3	Threatened Species
131	3	Threatened Species
138	3	Threatened Species
150	3	Threatened Species
155	3	Threatened Species
176	3	Threatened Species
180	3	Threatened Species
181	3	Threatened Species
200	3	Threatened Species
203	3	Threatened Species
205	3	Threatened Species
215	3	Threatened Species
230	3	Threatened Species
265	3	Threatened Species
267	3	Threatened Species
269	3	Threatened Species
270	3	Threatened Species
274	3	Threatened Species
281	3	Threatened Species
282	3	Threatened Species
283	3	Threatened Species
308	3	Threatened Species
313	3	Threatened Species
315	3	Threatened Species
346	3	Threatened Species
353	3	Threatened Species
356	3	Threatened Species
378	3	Threatened Species
384	3	Threatened Species
395	3	Threatened Species
419	3	Threatened Species
427	3	Threatened Species
428	3	Threatened Species
432	3	Threatened Species
468	3	Threatened Species
469	3	Threatened Species
506	3	Threatened Species
507	3	Threatened Species
548	3	Threatened Species
549	3	Threatened Species
587	3	Threatened Species
631	3	Threatened Species
713	3	Threatened Species
755	3	Threatened Species
1084	3	Threatened Species
1136	3	Threatened Species
83	2	Threatened Species
102	2	Threatened Species
123	2	Threatened Species
128	2	Threatened Species
137	2	Threatened Species
145	2	Threatened Species
154	2	Threatened Species
175	2	Threatened Species
177	2	Threatened Species
214	2	Threatened Species
236	2	Threatened Species
246	2	Threatened Species
266	2	Threatened Species
272	2	Threatened Species
278	2	Threatened Species
279	2	Threatened Species
289	2	Threatened Species
293	2	Threatened Species
294	2	Threatened Species
301	2	Threatened Species
328	2	Threatened Species
338	2	Threatened Species
339	2	Threatened Species
340	2	Threatened Species
352	2	Threatened Species
359	2	Threatened Species
366	2	Threatened Species
376	2	Threatened Species
377	2	Threatened Species
382	2	Threatened Species
388	2	Threatened Species
390	2	Threatened Species
394	2	Threatened Species
415	2	Threatened Species
418	2	Threatened Species
420	2	Threatened Species
421	2	Threatened Species
423	2	Threatened Species
425	2	Threatened Species
435	2	Threatened Species
436	2	Threatened Species
438	2	Threatened Species
470	2	Threatened Species
471	2	Threatened Species
477	2	Threatened Species
478	2	Threatened Species
505	2	Threatened Species
513	2	Threatened Species
545	2	Threatened Species
546	2	Threatened Species
554	2	Threatened Species
586	2	Threatened Species
594	2	Threatened Species
595	2	Threatened Species
632	2	Threatened Species
670	2	Threatened Species
795	2	Threatened Species
966	2	Threatened Species
994	2	Threatened Species
995	2	Threatened Species
1022	2	Threatened Species
1023	2	Threatened Species
1041	2	Threatened Species
1042	2	Threatened Species
1047	2	Threatened Species
1063	2	Threatened Species
1064	2	Threatened Species
1124	2	Threatened Species
1141	2	Threatened Species
84	1	Threatened Species
90	1	Threatened Species
94	1	Threatened Species
95	1	Threatened Species
99	1	Threatened Species
100	1	Threatened Species
109	1	Threatened Species
115	1	Threatened Species
124	1	Threatened Species
125	1	Threatened Species
135	1	Threatened Species
148	1	Threatened Species
149	1	Threatened Species
171	1	Threatened Species
179	1	Threatened Species
196	1	Threatened Species
207	1	Threatened Species
258	1	Threatened Species
277	1	Threatened Species
290	1	Threatened Species
292	1	Threatened Species
306	1	Threatened Species
307	1	Threatened Species
309	1	Threatened Species
314	1	Threatened Species
318	1	Threatened Species
326	1	Threatened Species
329	1	Threatened Species
330	1	Threatened Species
331	1	Threatened Species
343	1	Threatened Species
350	1	Threatened Species
363	1	Threatened Species
365	1	Threatened Species
369	1	Threatened Species
402	1	Threatened Species
410	1	Threatened Species
411	1	Threatened Species
412	1	Threatened Species
414	1	Threatened Species
416	1	Threatened Species
430	1	Threatened Species
431	1	Threatened Species
437	1	Threatened Species
457	1	Threatened Species
462	1	Threatened Species
479	1	Threatened Species
496	1	Threatened Species
504	1	Threatened Species
508	1	Threatened Species
511	1	Threatened Species
514	1	Threatened Species
516	1	Threatened Species
543	1	Threatened Species
544	1	Threatened Species
550	1	Threatened Species
551	1	Threatened Species
552	1	Threatened Species
553	1	Threatened Species
555	1	Threatened Species
557	1	Threatened Species
559	1	Threatened Species
579	1	Threatened Species
589	1	Threatened Species
592	1	Threatened Species
593	1	Threatened Species
596	1	Threatened Species
597	1	Threatened Species
598	1	Threatened Species
599	1	Threatened Species
612	1	Threatened Species
619	1	Threatened Species
620	1	Threatened Species
621	1	Threatened Species
622	1	Threatened Species
623	1	Threatened Species
626	1	Threatened Species
627	1	Threatened Species
630	1	Threatened Species
633	1	Threatened Species
635	1	Threatened Species
636	1	Threatened Species
637	1	Threatened Species
638	1	Threatened Species
639	1	Threatened Species
661	1	Threatened Species
665	1	Threatened Species
666	1	Threatened Species
671	1	Threatened Species
672	1	Threatened Species
675	1	Threatened Species
676	1	Threatened Species
677	1	Threatened Species
678	1	Threatened Species
703	1	Threatened Species
706	1	Threatened Species
707	1	Threatened Species
716	1	Threatened Species
717	1	Threatened Species
749	1	Threatened Species
754	1	Threatened Species
756	1	Threatened Species
789	1	Threatened Species
790	1	Threatened Species
791	1	Threatened Species
792	1	Threatened Species
796	1	Threatened Species
797	1	Threatened Species
814	1	Threatened Species
832	1	Threatened Species
834	1	Threatened Species
838	1	Threatened Species
839	1	Threatened Species
840	1	Threatened Species
841	1	Threatened Species
860	1	Threatened Species
882	1	Threatened Species
884	1	Threatened Species
922	1	Threatened Species
930	1	Threatened Species
941	1	Threatened Species
944	1	Threatened Species
945	1	Threatened Species
948	1	Threatened Species
961	1	Threatened Species
975	1	Threatened Species
976	1	Threatened Species
977	1	Threatened Species
996	1	Threatened Species
1000	1	Threatened Species
1018	1	Threatened Species
1024	1	Threatened Species
1032	1	Threatened Species
1065	1	Threatened Species
1068	1	Threatened Species
1090	1	Threatened Species
1091	1	Threatened Species
1107	1	Threatened Species
1108	1	Threatened Species
1111	1	Threatened Species
1112	1	Threatened Species
1121	1	Threatened Species
1122	1	Threatened Species
1126	1	Threatened Species
1129	1	Threatened Species
1130	1	Threatened Species
1142	1	Threatened Species
134	16	National Key Protected Species
157	15	National Key Protected Species
158	15	National Key Protected Species
160	15	National Key Protected Species
185	15	National Key Protected Species
284	15	National Key Protected Species
156	14	National Key Protected Species
311	14	National Key Protected Species
183	13	National Key Protected Species
184	13	National Key Protected Species
316	13	National Key Protected Species
159	12	National Key Protected Species
161	12	National Key Protected Species
182	12	National Key Protected Species
192	12	National Key Protected Species
238	12	National Key Protected Species
248	12	National Key Protected Species
276	12	National Key Protected Species
189	11	National Key Protected Species
212	11	National Key Protected Species
217	11	National Key Protected Species
237	11	National Key Protected Species
275	11	National Key Protected Species
280	11	National Key Protected Species
386	11	National Key Protected Species
130	10	National Key Protected Species
141	10	National Key Protected Species
162	10	National Key Protected Species
166	10	National Key Protected Species
186	10	National Key Protected Species
188	10	National Key Protected Species
240	10	National Key Protected Species
241	10	National Key Protected Species
273	10	National Key Protected Species
312	10	National Key Protected Species
319	10	National Key Protected Species
321	10	National Key Protected Species
349	10	National Key Protected Species
355	10	National Key Protected Species
387	10	National Key Protected Species
129	9	National Key Protected Species
181	9	National Key Protected Species
206	9	National Key Protected Species
208	9	National Key Protected Species
239	9	National Key Protected Species
242	9	National Key Protected Species
249	9	National Key Protected Species
310	9	National Key Protected Species
348	9	National Key Protected Species
354	9	National Key Protected Species
357	9	National Key Protected Species
152	8	National Key Protected Species
163	8	National Key Protected Species
167	8	National Key Protected Species
174	8	National Key Protected Species
210	8	National Key Protected Species
213	8	National Key Protected Species
243	8	National Key Protected Species
244	8	National Key Protected Species
247	8	National Key Protected Species
271	8	National Key Protected Species
285	8	National Key Protected Species
305	8	National Key Protected Species
317	8	National Key Protected Species
342	8	National Key Protected Species
391	8	National Key Protected Species
101	7	National Key Protected Species
104	7	National Key Protected Species
105	7	National Key Protected Species
107	7	National Key Protected Species
108	7	National Key Protected Species
114	7	National Key Protected Species
126	7	National Key Protected Species
127	7	National Key Protected Species
131	7	National Key Protected Species
164	7	National Key Protected Species
178	7	National Key Protected Species
191	7	National Key Protected Species
199	7	National Key Protected Species
204	7	National Key Protected Species
209	7	National Key Protected Species
216	7	National Key Protected Species
218	7	National Key Protected Species
219	7	National Key Protected Species
230	7	National Key Protected Species
250	7	National Key Protected Species
320	7	National Key Protected Species
341	7	National Key Protected Species
351	7	National Key Protected Species
356	7	National Key Protected Species
358	7	National Key Protected Species
396	7	National Key Protected Species
422	7	National Key Protected Species
426	7	National Key Protected Species
466	7	National Key Protected Species
467	7	National Key Protected Species
509	7	National Key Protected Species
103	6	National Key Protected Species
106	6	National Key Protected Species
111	6	National Key Protected Species
133	6	National Key Protected Species
136	6	National Key Protected Species
140	6	National Key Protected Species
150	6	National Key Protected Species
165	6	National Key Protected Species
168	6	National Key Protected Species
187	6	National Key Protected Species
190	6	National Key Protected Species
193	6	National Key Protected Species
201	6	National Key Protected Species
205	6	National Key Protected Species
211	6	National Key Protected Species
234	6	National Key Protected Species
235	6	National Key Protected Species
315	6	National Key Protected Species
322	6	National Key Protected Species
392	6	National Key Protected Species
395	6	National Key Protected Species
463	6	National Key Protected Species
468	6	National Key Protected Species
510	6	National Key Protected Species
61	5	National Key Protected Species
83	5	National Key Protected Species
89	5	National Key Protected Species
93	5	National Key Protected Species
110	5	National Key Protected Species
112	5	National Key Protected Species
113	5	National Key Protected Species
137	5	National Key Protected Species
138	5	National Key Protected Species
180	5	National Key Protected Species
203	5	National Key Protected Species
245	5	National Key Protected Species
274	5	National Key Protected Species
279	5	National Key Protected Species
281	5	National Key Protected Species
282	5	National Key Protected Species
283	5	National Key Protected Species
303	5	National Key Protected Species
304	5	National Key Protected Species
313	5	National Key Protected Species
347	5	National Key Protected Species
353	5	National Key Protected Species
385	5	National Key Protected Species
464	5	National Key Protected Species
465	5	National Key Protected Species
62	4	National Key Protected Species
92	4	National Key Protected Species
102	4	National Key Protected Species
128	4	National Key Protected Species
139	4	National Key Protected Species
154	4	National Key Protected Species
176	4	National Key Protected Species
200	4	National Key Protected Species
207	4	National Key Protected Species
231	4	National Key Protected Species
233	4	National Key Protected Species
264	4	National Key Protected Species
277	4	National Key Protected Species
278	4	National Key Protected Species
286	4	National Key Protected Species
298	4	National Key Protected Species
299	4	National Key Protected Species
314	4	National Key Protected Species
335	4	National Key Protected Species
336	4	National Key Protected Species
337	4	National Key Protected Species
359	4	National Key Protected Species
371	4	National Key Protected Species
372	4	National Key Protected Species
373	4	National Key Protected Species
374	4	National Key Protected Species
375	4	National Key Protected Species
380	4	National Key Protected Species
394	4	National Key Protected Species
424	4	National Key Protected Species
469	4	National Key Protected Species
512	4	National Key Protected Species
91	3	National Key Protected Species
123	3	National Key Protected Species
132	3	National Key Protected Species
135	3	National Key Protected Species
155	3	National Key Protected Species
202	3	National Key Protected Species
215	3	National Key Protected Species
236	3	National Key Protected Species
267	3	National Key Protected Species
268	3	National Key Protected Species
269	3	National Key Protected Species
270	3	National Key Protected Species
295	3	National Key Protected Species
296	3	National Key Protected Species
318	3	National Key Protected Species
346	3	National Key Protected Species
350	3	National Key Protected Species
352	3	National Key Protected Species
379	3	National Key Protected Species
381	3	National Key Protected Species
384	3	National Key Protected Species
388	3	National Key Protected Species
390	3	National Key Protected Species
423	3	National Key Protected Species
427	3	National Key Protected Species
428	3	National Key Protected Species
470	3	National Key Protected Species
507	3	National Key Protected Species
546	3	National Key Protected Species
548	3	National Key Protected Species
549	3	National Key Protected Species
930	3	National Key Protected Species
966	3	National Key Protected Species
994	3	National Key Protected Species
995	3	National Key Protected Species
1022	3	National Key Protected Species
1023	3	National Key Protected Species
90	2	National Key Protected Species
94	2	National Key Protected Species
99	2	National Key Protected Species
124	2	National Key Protected Species
125	2	National Key Protected Species
148	2	National Key Protected Species
175	2	National Key Protected Species
179	2	National Key Protected Species
246	2	National Key Protected Species
272	2	National Key Protected Species
308	2	National Key Protected Species
378	2	National Key Protected Species
382	2	National Key Protected Species
425	2	National Key Protected Species
432	2	National Key Protected Species
435	2	National Key Protected Species
436	2	National Key Protected Species
437	2	National Key Protected Species
471	2	National Key Protected Species
477	2	National Key Protected Species
478	2	National Key Protected Species
505	2	National Key Protected Species
506	2	National Key Protected Species
511	2	National Key Protected Species
513	2	National Key Protected Species
554	2	National Key Protected Species
559	2	National Key Protected Species
586	2	National Key Protected Species
587	2	National Key Protected Species
712	2	National Key Protected Species
929	2	National Key Protected Species
965	2	National Key Protected Species
996	2	National Key Protected Species
1024	2	National Key Protected Species
1025	2	National Key Protected Species
1049	2	National Key Protected Species
1072	2	National Key Protected Species
1090	2	National Key Protected Species
1110	2	National Key Protected Species
78	1	National Key Protected Species
84	1	National Key Protected Species
95	1	National Key Protected Species
100	1	National Key Protected Species
109	1	National Key Protected Species
115	1	National Key Protected Species
145	1	National Key Protected Species
149	1	National Key Protected Species
151	1	National Key Protected Species
177	1	National Key Protected Species
214	1	National Key Protected Species
265	1	National Key Protected Species
290	1	National Key Protected Species
293	1	National Key Protected Species
294	1	National Key Protected Species
306	1	National Key Protected Species
307	1	National Key Protected Species
309	1	National Key Protected Species
328	1	National Key Protected Species
343	1	National Key Protected Species
366	1	National Key Protected Species
376	1	National Key Protected Species
377	1	National Key Protected Species
419	1	National Key Protected Species
421	1	National Key Protected Species
433	1	National Key Protected Species
434	1	National Key Protected Species
438	1	National Key Protected Species
479	1	National Key Protected Species
480	1	National Key Protected Species
508	1	National Key Protected Species
520	1	National Key Protected Species
545	1	National Key Protected Species
550	1	National Key Protected Species
551	1	National Key Protected Species
552	1	National Key Protected Species
561	1	National Key Protected Species
594	1	National Key Protected Species
595	1	National Key Protected Species
626	1	National Key Protected Species
627	1	National Key Protected Species
631	1	National Key Protected Species
665	1	National Key Protected Species
666	1	National Key Protected Species
703	1	National Key Protected Species
706	1	National Key Protected Species
707	1	National Key Protected Species
713	1	National Key Protected Species
749	1	National Key Protected Species
755	1	National Key Protected Species
789	1	National Key Protected Species
790	1	National Key Protected Species
791	1	National Key Protected Species
832	1	National Key Protected Species
888	1	National Key Protected Species
928	1	National Key Protected Species
961	1	National Key Protected Species
997	1	National Key Protected Species
1046	1	National Key Protected Species
1047	1	National Key Protected Species
1048	1	National Key Protected Species
1068	1	National Key Protected Species
1069	1	National Key Protected Species
1070	1	National Key Protected Species
1089	1	National Key Protected Species
1091	1	National Key Protected Species
1092	1	National Key Protected Species
1093	1	National Key Protected Species
1111	1	National Key Protected Species
1112	1	National Key Protected Species
1114	1	National Key Protected Species
1129	1	National Key Protected Species
1130	1	National Key Protected Species
1141	1	National Key Protected Species
1142	1	National Key Protected Species
