# Supplementary material for: Spatial Distribution and Conservation Prioritization of Medicinal Gymnosperms in China Using an Optimal Set‐Cover Approach
Source: Ecol Evol. 2026 Apr 30;16(5):e73613. doi: 10.1002/ece3.73613 (PMC13130347; doi:10.1002/ece3.73613)
Supplement: Supplementary file 10 — Table S10: Number of Grid Cells with Occurrences of Four Categories of Medicinal Gymnosperms. [file ECE3-16-e73613-s005.xlsx]

## Sheet: Sheet1
Table S10. Number of Grid Cells with Occurrences of Four Categories of Medicinal Gymnosperms
Species	No. Grid Cells Occupied	Categories
Platycladus orientalis	246	All Species
Cunninghamia lanceolata	223	All Species
Cephalotaxus fortunei	219	All Species
Pinus massoniana	204	All Species
Juniperus chinensis	201	All Species
Cupressus funebris	186	All Species
Cephalotaxus sinensis	184	All Species
Juniperus formosana	184	All Species
Taxus wallichiana	178	All Species
Podocarpus chinensis	169	All Species
Ephedra intermedia	149	All Species
Pinus armandii	142	All Species
Pinus tabuliformis	140	All Species
Tsuga chinensis	134	All Species
Ephedra sinica	130	All Species
Taxus wallichiana var. mairei	127	All Species
Juniperus squamata	121	All Species
Ephedra monosperma	117	All Species
Picea wilsonii	99	All Species
Fokienia hodginsii	96	All Species
Pinus yunnanensis	87	All Species
Amentotaxus argotaenia	86	All Species
Keteleeria davidiana	86	All Species
Taxus wallichiana var. chinensis	86	All Species
Juniperus tibetica	81	All Species
Ephedra equisetina	79	All Species
Juniperus pingii	78	All Species
Pinus bungeana	75	All Species
Larix gmelinii	73	All Species
Nageia nagi	73	All Species
Keteleeria fortunei	67	All Species
Torreya grandis	65	All Species
Gnetum parvifolium	64	All Species
Juniperus pingii var. wilsonii	64	All Species
Ephedra przewalskii	63	All Species
Pseudotsuga sinensis	63	All Species
Cephalotaxus oliveri	62	All Species
Juniperus rigida	62	All Species
Abies fargesii	61	All Species
Cupressus duclouxiana	60	All Species
Podocarpus neriifolius	59	All Species
Picea crassifolia	58	All Species
Ginkgo biloba	57	All Species
Pinus densata	56	All Species
Tsuga dumosa	56	All Species
Gnetum montanum	54	All Species
Juniperus convallium	54	All Species
Larix potaninii	54	All Species
Picea meyeri	54	All Species
Juniperus saltuaria	51	All Species
Picea asperata	51	All Species
Abies chensiensis	45	All Species
Pinus densiflora	45	All Species
Glyptostrobus pensilis	44	All Species
Ephedra minuta	42	All Species
Picea likiangensis var. rubescens	42	All Species
Abies squamata	41	All Species
Ephedra gerardiana	41	All Species
Ephedra likiangensis	41	All Species
Gnetum pendulum	38	All Species
Pinus kwangtungensis	38	All Species
Picea purpurea	37	All Species
Pinus fenzeliana	36	All Species
Torreya fargesii	36	All Species
Keteleeria evelyniana	35	All Species
Abies nephrolepis	34	All Species
Juniperus sabina	33	All Species
Tsuga longibracteata	33	All Species
Picea neoveitchii	32	All Species
Pinus koraiensis	32	All Species
Ephedra saxatilis	31	All Species
Picea koraiensis	31	All Species
Abies delavayi	30	All Species
Picea schrenkiana	30	All Species
Calocedrus macrolepis	29	All Species
Larix olgensis	28	All Species
Cycas taiwaniana	27	All Species
Juniperus indica	27	All Species
Pseudolarix amabilis	27	All Species
Abies holophylla	26	All Species
Abies fargesii var. faxoniana	25	All Species
Juniperus przewalskii	25	All Species
Juniperus pseudosabina	25	All Species
Pinus pumila	23	All Species
Cephalotaxus fortunei var. alpina	20	All Species
Cycas balansae	20	All Species
Ephedra regeliana	20	All Species
Gnetum hainanense	20	All Species
Pinus sylvestris var. mongolica	20	All Species
Abies fabri	19	All Species
Larix potaninii var. australis	19	All Species
Picea jezoensis	19	All Species
Taxus cuspidata	19	All Species
Pinus wallichiana	18	All Species
Pseudotaxus chienii	18	All Species
Cupressus torulosa	17	All Species
Larix gmelinii var. principis-rupprechtii	17	All Species
Larix griffithii	17	All Species
Cupressus gigantea	16	All Species
Torreya jackii	16	All Species
Abies spectabilis	15	All Species
Cycas revoluta	15	All Species
Ephedra distachya	15	All Species
Juniperus recurva	14	All Species
Dacrycarpus imbricatus	13	All Species
Ephedra rhytidosperma	13	All Species
Cephalotaxus latifolia	12	All Species
Nageia fleuryi	12	All Species
Cathaya argyrophylla	11	All Species
Keteleeria davidiana var. calcarea	11	All Species
Keteleeria fortunei var. cyclolepis	11	All Species
Larix sibirica	11	All Species
Taiwania cryptomerioides	11	All Species
Cryptomeria japonica var. sinensis	10	All Species
Pinus yunnanensis var. tenuifolia	9	All Species
Gnetum luofuense	8	All Species
Picea obovata	7	All Species
Pinus henryi	7	All Species
Pinus tabuliformis var. mukdensis	7	All Species
Ephedra fedtschenkoae	6	All Species
Ephedra lomatolepis	6	All Species
Larix potaninii var. macrocarpa	6	All Species
Pinus yunnanensis var. pygmaea	6	All Species
Thuja koraiensis	6	All Species
Cephalotaxus hainanensis	5	All Species
Larix potaninii var. chinensis	5	All Species
Pinus kesiya var. langbianensis	5	All Species
Cycas pectinata	4	All Species
Larix himalaica	4	All Species
Picea jezoensis var. komarovii	4	All Species
Pinus latteri	4	All Species
Cunninghamia konishii	3	All Species
Dacrydium pectinatum	3	All Species
Pinus sibirica	3	All Species
Podocarpus macrophyllus	3	All Species
Podocarpus pilgeri	3	All Species
Torreya yunnanensis	3	All Species
Metasequoia glyptostroboides	2	All Species
Pinus dabeshanensis	2	All Species
Pinus taiwanensis	2	All Species
Thuja sutchuenensis	2	All Species
Juniperus semiglobosa	1	All Species
Pinus hwangshanensis	1	All Species
Pinus massoniana	204	Endemic Species
Cupressus funebris	186	Endemic Species
Cephalotaxus sinensis	184	Endemic Species
Juniperus formosana	184	Endemic Species
Pinus tabuliformis	140	Endemic Species
Tsuga chinensis	134	Endemic Species
Picea wilsonii	99	Endemic Species
Pinus yunnanensis	87	Endemic Species
Juniperus tibetica	81	Endemic Species
Juniperus pingii	78	Endemic Species
Pinus bungeana	75	Endemic Species
Torreya grandis	65	Endemic Species
Juniperus pingii var. wilsonii	64	Endemic Species
Pseudotsuga sinensis	63	Endemic Species
Cephalotaxus oliveri	62	Endemic Species
Abies fargesii	61	Endemic Species
Cupressus duclouxiana	60	Endemic Species
Picea crassifolia	58	Endemic Species
Ginkgo biloba	57	Endemic Species
Pinus densata	56	Endemic Species
Larix potaninii	54	Endemic Species
Juniperus convallium	54	Endemic Species
Picea meyeri	54	Endemic Species
Juniperus saltuaria	51	Endemic Species
Picea asperata	51	Endemic Species
Abies chensiensis	45	Endemic Species
Picea likiangensis var. rubescens	42	Endemic Species
Ephedra minuta	42	Endemic Species
Ephedra likiangensis	41	Endemic Species
Abies squamata	41	Endemic Species
Picea purpurea	37	Endemic Species
Torreya fargesii	36	Endemic Species
Picea neoveitchii	32	Endemic Species
Cycas taiwaniana	27	Endemic Species
Pseudolarix amabilis	27	Endemic Species
Abies fargesii var. faxoniana	25	Endemic Species
Juniperus przewalskii	25	Endemic Species
Gnetum hainanense	20	Endemic Species
Cephalotaxus fortunei var. alpina	20	Endemic Species
Abies fabri	19	Endemic Species
Larix potaninii var. australis	19	Endemic Species
Pseudotaxus chienii	18	Endemic Species
Larix gmelinii var. principis-rupprechtii	17	Endemic Species
Torreya jackii	16	Endemic Species
Cupressus gigantea	16	Endemic Species
Keteleeria davidiana var. calcarea	11	Endemic Species
Keteleeria fortunei var. cyclolepis	11	Endemic Species
Cathaya argyrophylla	11	Endemic Species
Cryptomeria japonica var. sinensis	10	Endemic Species
Pinus yunnanensis var. tenuifolia	9	Endemic Species
Gnetum luofuense	8	Endemic Species
Pinus henryi	7	Endemic Species
Pinus yunnanensis var. pygmaea	6	Endemic Species
Larix potaninii var. macrocarpa	6	Endemic Species
Larix potaninii var. chinensis	5	Endemic Species
Torreya yunnanensis	3	Endemic Species
Pinus taiwanensis	2	Endemic Species
Metasequoia glyptostroboides	2	Endemic Species
Thuja sutchuenensis	2	Endemic Species
Pinus dabeshanensis	2	Endemic Species
Taxus wallichiana	178	Threatened Species
Fokienia hodginsii	96	Threatened Species
Taxus wallichiana var. chinensis	86	Threatened Species
Juniperus tibetica	81	Threatened Species
Pinus bungeana	75	Threatened Species
Nageia nagi	73	Threatened Species
Keteleeria fortunei	67	Threatened Species
Cephalotaxus oliveri	62	Threatened Species
Podocarpus neriifolius	59	Threatened Species
Ginkgo biloba	57	Threatened Species
Glyptostrobus pensilis	44	Threatened Species
Abies squamata	41	Threatened Species
Torreya fargesii	36	Threatened Species
Picea neoveitchii	32	Threatened Species
Pseudolarix amabilis	27	Threatened Species
Cycas taiwaniana	27	Threatened Species
Pinus pumila	23	Threatened Species
Pinus sylvestris var. mongolica	20	Threatened Species
Cycas balansae	20	Threatened Species
Abies fabri	19	Threatened Species
Pseudotaxus chienii	18	Threatened Species
Larix gmelinii var. principis-rupprechtii	17	Threatened Species
Cupressus torulosa	17	Threatened Species
Torreya jackii	16	Threatened Species
Cupressus gigantea	16	Threatened Species
Abies spectabilis	15	Threatened Species
Cycas revoluta	15	Threatened Species
Dacrycarpus imbricatus	13	Threatened Species
Ephedra rhytidosperma	13	Threatened Species
Nageia fleuryi	12	Threatened Species
Larix sibirica	11	Threatened Species
Taiwania cryptomerioides	11	Threatened Species
Cathaya argyrophylla	11	Threatened Species
Pinus henryi	7	Threatened Species
Thuja koraiensis	6	Threatened Species
Cephalotaxus hainanensis	5	Threatened Species
Pinus latteri	4	Threatened Species
Pinus sibirica	3	Threatened Species
Podocarpus macrophyllus	3	Threatened Species
Podocarpus pilgeri	3	Threatened Species
Cunninghamia konishii	3	Threatened Species
Torreya yunnanensis	3	Threatened Species
Dacrydium pectinatum	3	Threatened Species
Pinus dabeshanensis	2	Threatened Species
Thuja sutchuenensis	2	Threatened Species
Metasequoia glyptostroboides	2	Threatened Species
Juniperus semiglobosa	1	Threatened Species
Nothotsuga longibracteata	0	Threatened Species
Cedrus deodara	0	Threatened Species
Cephalotaxus griffithii	0	Threatened Species
Taxus wallichiana	178	National Key Protected Species
Podocarpus chinensis	169	National Key Protected Species
Taxus wallichiana var. mairei	127	National Key Protected Species
Fokienia hodginsii	96	National Key Protected Species
Amentotaxus argotaenia	86	National Key Protected Species
Taxus wallichiana var. chinensis	86	National Key Protected Species
Torreya grandis	65	National Key Protected Species
Pseudotsuga sinensis	63	National Key Protected Species
Cephalotaxus oliveri	62	National Key Protected Species
Podocarpus neriifolius	59	National Key Protected Species
Ginkgo biloba	57	National Key Protected Species
Abies chensiensis	45	National Key Protected Species
Glyptostrobus pensilis	44	National Key Protected Species
Pinus kwangtungensis	38	National Key Protected Species
Torreya fargesii	36	National Key Protected Species
Picea neoveitchii	32	National Key Protected Species
Pinus koraiensis	32	National Key Protected Species
Calocedrus macrolepis	29	National Key Protected Species
Cycas taiwaniana	27	National Key Protected Species
Pseudolarix amabilis	27	National Key Protected Species
Cycas balansae	20	National Key Protected Species
Taxus cuspidata	19	National Key Protected Species
Pseudotaxus chienii	18	National Key Protected Species
Cupressus torulosa	17	National Key Protected Species
Torreya jackii	16	National Key Protected Species
Cupressus gigantea	16	National Key Protected Species
Cycas revoluta	15	National Key Protected Species
Ephedra rhytidosperma	13	National Key Protected Species
Keteleeria davidiana var. calcarea	11	National Key Protected Species
Keteleeria fortunei var. cyclolepis	11	National Key Protected Species
Taiwania cryptomerioides	11	National Key Protected Species
Cathaya argyrophylla	11	National Key Protected Species
Thuja koraiensis	6	National Key Protected Species
Cephalotaxus hainanensis	5	National Key Protected Species
Cycas pectinata	4	National Key Protected Species
Podocarpus pilgeri	3	National Key Protected Species
Podocarpus macrophyllus	3	National Key Protected Species
Torreya yunnanensis	3	National Key Protected Species
Metasequoia glyptostroboides	2	National Key Protected Species
Thuja sutchuenensis	2	National Key Protected Species
Pinus dabeshanensis	2	National Key Protected Species
