# Supplementary material for: Spatial Distribution and Conservation Prioritization of Medicinal Gymnosperms in China Using an Optimal Set‐Cover Approach
Source: Ecol Evol. 2026 Apr 30;16(5):e73613. doi: 10.1002/ece3.73613 (PMC13130347; doi:10.1002/ece3.73613)
Supplement: Supplementary file 11 — Table S11: The priority conservation grid cells for Chinese medicinal gymnosperms for four categories identified by the optimal method algorithm. [file ECE3-16-e73613-s012.xlsx]

## Sheet: Sheet1
Table S11. The priority conservation grid cells for Chinese medicinal gymnosperms for four categories identified by the optimal method algorithm
Categories	Code of Grid Cells	No. Species
All Species	62	13
All Species	83	9
All Species	145	8
All Species	156	28
All Species	167	20
All Species	199	35
All Species	201	28
All Species	239	25
All Species	248	27
All Species	295	27
All Species	310	24
All Species	347	10
All Species	363	1
All Species	392	16
All Species	419	14
All Species	510	11
All Species	707	14
All Species	792	8
All Species	839	13
All Species	941	11
All Species	966	13
All Species	1000	10
Endemic Species	114	18
Endemic Species	145	8
Endemic Species	156	28
Endemic Species	199	35
Endemic Species	231	37
Endemic Species	264	30
Endemic Species	275	23
Endemic Species	284	13
Endemic Species	385	7
Endemic Species	391	22
Endemic Species	464	4
Endemic Species	467	4
Endemic Species	670	2
Threatened Species	62	13
Threatened Species	145	8
Threatened Species	174	8
Threatened Species	185	31
Threatened Species	239	25
Threatened Species	264	30
Threatened Species	284	13
Threatened Species	310	24
Threatened Species	347	10
Threatened Species	363	1
Threatened Species	391	22
Threatened Species	422	27
Threatened Species	512	9
Threatened Species	587	3
Threatened Species	612	1
Threatened Species	930	1
Threatened Species	1084	8
National Key Protected Species	61	14
National Key Protected Species	83	9
National Key Protected Species	156	28
National Key Protected Species	174	8
National Key Protected Species	239	25
National Key Protected Species	248	27
National Key Protected Species	264	30
National Key Protected Species	275	23
National Key Protected Species	347	10
National Key Protected Species	391	22
National Key Protected Species	587	3
National Key Protected Species	930	1
