# Supplementary material for: Spatial Distribution and Conservation Prioritization of Medicinal Gymnosperms in China Using an Optimal Set‐Cover Approach
Source: Ecol Evol. 2026 Apr 30;16(5):e73613. doi: 10.1002/ece3.73613 (PMC13130347; doi:10.1002/ece3.73613)
Supplement: Supplementary file 12 — Table S12: The comparence of priority conservation areas between the Dobson and the optimal method algorithm. [file ECE3-16-e73613-s004.xlsx]

## Sheet: Sheet1
Table S12. The comparence of priority conservation areas between the Dobson and the optimal method algorithm
Categories	Code of Grid Cells	The Optimal Algorithm	The Dobson Algorithm
All Species	145***	+	+
All Species	239***	+	+
All Species	156***	+	-
All Species	347***	+	-
All Species	62**	+	+
All Species	199**	+	+
All Species	310**	+	+
All Species	363**	+	+
All Species	83**	+	-
All Species	248**	+	-
All Species	295*	+	+
All Species	392*	+	+
All Species	510*	+	+
All Species	707*	+	+
All Species	839*	+	+
All Species	941*	+	+
All Species	966*	+	+
All Species	1000*	+	+
All Species	167*	+	-
All Species	201*	+	-
All Species	419*	+	-
All Species	792*	+	-
All Species	84	-	+
All Species	134	-	+
All Species	157	-	+
All Species	192	-	+
All Species	231	-	+
All Species	284	-	+
All Species	303	-	+
All Species	311	-	+
All Species	385	-	+
All Species	464	-	+
All Species	922	-	+
All Species	1022	-	+
Endemic Species	145***	+	+
Endemic Species	156***	+	+
Endemic Species	391***	+	+
Endemic Species	264***	+	-
Endemic Species	199**	+	+
Endemic Species	284**	+	+
Endemic Species	275**	+	-
Endemic Species	114*	+	+
Endemic Species	231*	+	+
Endemic Species	385*	+	+
Endemic Species	464*	+	-
Endemic Species	467*	+	-
Endemic Species	670*	+	-
Endemic Species	298	-	+
Endemic Species	310	-	+
Endemic Species	341	-	+
Endemic Species	378	-	+
Endemic Species	466	-	+
Endemic Species	509	-	+
Endemic Species	512	-	+
Threatened Species	145***	+	+
Threatened Species	239***	+	+
Threatened Species	264***	+	+
Threatened Species	391***	+	+
Threatened Species	347***	+	-
Threatened Species	62**	+	+
Threatened Species	174**	+	+
Threatened Species	284**	+	+
Threatened Species	310**	+	+
Threatened Species	363**	+	+
Threatened Species	587**	+	+
Threatened Species	930**	+	-
Threatened Species	185*	+	+
Threatened Species	422*	+	+
Threatened Species	512*	+	+
Threatened Species	612*	+	+
Threatened Species	1084*	+	+
Threatened Species	134	-	+
Threatened Species	385	-	+
Threatened Species	966	-	+
National Key Protected Species	239***	+	+
National Key Protected Species	264***	+	+
National Key Protected Species	347***	+	+
National Key Protected Species	391***	+	+
National Key Protected Species	156***	+	-
National Key Protected Species	174**	+	+
National Key Protected Species	275**	+	+
National Key Protected Species	587**	+	+
National Key Protected Species	930**	+	+
National Key Protected Species	83**	+	-
National Key Protected Species	248**	+	-
National Key Protected Species	61*	+	-
National Key Protected Species	103	-	+
National Key Protected Species	104	-	+
National Key Protected Species	134	-	+
National Key Protected Species	157	-	+
National Key Protected Species	284	-	+
National Key Protected Species	311	-	+
Notes: + represents the grid is identified, while - represents the grid is not iedntified. *** represents grid that identified by three lists (Level 1 priority areas). ** represents grid that identified by two lists (Level 2 priority areas). * represents grid that identified by one list (Level 3 priority areas).
