# Supplementary material for: Spatial Distribution and Conservation Prioritization of Medicinal Gymnosperms in China Using an Optimal Set‐Cover Approach
Source: Ecol Evol. 2026 Apr 30;16(5):e73613. doi: 10.1002/ece3.73613 (PMC13130347; doi:10.1002/ece3.73613)
Supplement: Supplementary file 13 — Table S13: Prioritization of protection levels based on conservation gap grid cells. [file ECE3-16-e73613-s013.xlsx]

## Sheet: Sheet1
Table S13. Prioritization of protection levels based on conservation gap grid cells
Prioritization of Protection Levels	Code of Grid Cells	No. Species
Level 1	145	8
Level 1	391	22
Level 2	310	24
Level 3	231	37
Level 3	295	27
Level 3	792	8
Level 3	941	11
Level 3	1084	8
